# Supplementary material for: 5-Bromo-2-methyl-3-(3-methyl­phenyl­sulfin­yl)-1-benzo­furan
Source: Acta Crystallogr Sect E Struct Rep Online. 2014 Feb 19;70(Pt 3):o320. doi: 10.1107/S1600536814003365 (PMC3998384; doi:10.1107/S1600536814003365)
Supplement: Supplementary file 1 [file e-70-0o320-sup1.cif]

##############################################################################
#                                                                            #
# This CIF contains the data in a paper accepted for publication in          #
# Acta Crystallographica Section E. It conforms to the requirements of       #
# Notes for Authors for Acta Crystallographica Section E, and has been       #
# peer reviewed under the auspices of the IUCr Commission on Journals.       #
#                                                                            #
# Full details of the Crystallographic Information File format               #
# are given in the paper "The Crystallographic Information File (CIF):       #
# a New Standard Archive File for Crystallography" by S. R. Hall, F. H.      #
# Allen and I. D. Brown [Acta Cryst. (1991), A47, 655-685].                  #
#                                                                            #
# The current version of the core CIF dictionary is obtainable from          #
# ftp://ftp.iucr.org/pub/cif_core.dic.                                       #
#                                                                            #
# Software is freely available for graphical display of the structure(s)     #
# in this CIF. For information consult the CIF software page                 #
# http://www.iucr.org/resources/cif/software.                                #
#                                                                            #
# This file may be used for bona fide research purposes within the           #
# scientific community so long as proper attribution is given to the journal # 
# article from which it was obtained.                                        #
#                                                                            #
##############################################################################
data_I
_database_code_depnum_ccdc_archive 'CCDC 986770'
_audit_creation_method     'form.cif (version 2.0)'
_journal_data_validation_number     ?
_journal_date_recd_electronic     2014-02-13
_journal_date_accepted     2014-02-14
_journal_name_full     'Acta Crystallographica, Section E'
_journal_year     2014
_journal_volume     70
_journal_issue      3
_journal_page_first     o320
_journal_page_last     o320
_journal_paper_category     QO
_journal_paper_doi     10.1107/S1600536814003365
_journal_coeditor_code     SU2700
_publ_contact_author_name     'Prof. Uk Lee'
_publ_contact_author_address
;
Department of Chemistry, Pukyong National University, 599-1 Daeyeon 3-dong
Nam-gu, Busan 608-737, Republic of Korea
;
_publ_contact_author_email     'uklee@pknu.ac.kr'
_publ_contact_author_fax     '+82-51-629-5583'
_publ_contact_author_phone     '+82-51-629-5596'
_publ_section_title
;
5-Bromo-2-methyl-3-(3-methylphenylsulfinyl)-1-benzofuran
;
loop_
    _publ_author_name
    _publ_author_address
    'Choi, Hong Dae'
;
Department of Chemistry, Dongeui University, San 24 Kaya-dong
Busanjin-gu, Busan 614-714, Republic of Korea
;
    'Seo, Pil Ja'
;
Department of Chemistry, Dongeui University, San 24 Kaya-dong
Busanjin-gu, Busan 614-714, Republic of Korea
;
    'Lee, Uk'
;
Department of Chemistry, Pukyong National University,
599-1 Daeyeon 3-dong
Nam-gu, Busan 608-737, Republic of Korea
;
_publ_section_synopsis     .
_chemical_name_systematic
;
5-Bromo-2-methyl-3-(3-methylphenylsulfinyl)-1-benzofuran
;
_chemical_name_common     ?
_chemical_formula_moiety     'C16 H13 Br O2 S'
_chemical_formula_sum     'C16 H13 Br O2 S'
_chemical_formula_iupac     'C16 H13 Br O2 S'
_chemical_formula_weight     349.23
_chemical_melting_point_gt     ?
_chemical_melting_point_lt     ?
_symmetry_cell_setting     triclinic
_symmetry_space_group_name_H-M     'P -1'
_symmetry_space_group_name_Hall     '-P 1'
loop_
    _symmetry_equiv_pos_as_xyz
    'x, y, z'
    '-x, -y, -z'
_cell_length_a     8.42090(10)
_cell_length_b     8.90420(10)
_cell_length_c     10.86280(10)
_cell_angle_alpha     106.9560(10)
_cell_angle_beta     90.4410(10)
_cell_angle_gamma     108.9000(10)
_cell_volume     732.383(14)
_cell_formula_units_Z     2
_cell_measurement_reflns_used     8553
_cell_measurement_theta_min     2.54
_cell_measurement_theta_max     28.39
_cell_measurement_temperature     173(2)
_exptl_crystal_description     'Block'
_exptl_crystal_colour     'colourless'
_exptl_crystal_size_max     0.43
_exptl_crystal_size_mid     0.32
_exptl_crystal_size_min     0.09
_exptl_crystal_density_diffrn     1.584
_exptl_crystal_density_meas     ?
_exptl_crystal_density_method     'not measured'
_exptl_crystal_F_000     352
_exptl_absorpt_coefficient_mu     2.946
_exptl_absorpt_correction_type     multi-scan
_exptl_absorpt_process_details     '(<i>SADABS</i>; Bruker, 2009)'
_exptl_absorpt_correction_T_min     0.3648
_exptl_absorpt_correction_T_max     0.7457
_exptl_special_details     ?
_diffrn_ambient_temperature     173(2)
_diffrn_radiation_type     MoK\a
_diffrn_radiation_wavelength     0.71073
_diffrn_radiation_source     'rotating anode'
_diffrn_radiation_monochromator     'graphite multilayer'
_diffrn_measurement_device_type     'Bruker SMART APEXII CCD'
_diffrn_measurement_method     '\f and \w scans'
_diffrn_detector_area_resol_mean     10.0
_diffrn_reflns_number     13736
_diffrn_reflns_av_R_equivalents     0.0342
_diffrn_reflns_av_sigmaI/netI     0.0278
_diffrn_reflns_theta_min     1.97
_diffrn_reflns_theta_max     28.39
_diffrn_reflns_theta_full     28.39
_diffrn_measured_fraction_theta_max     0.998
_diffrn_measured_fraction_theta_full     0.998
_diffrn_reflns_limit_h_min     -11
_diffrn_reflns_limit_h_max     11
_diffrn_reflns_limit_k_min     -11
_diffrn_reflns_limit_k_max     11
_diffrn_reflns_limit_l_min     -14
_diffrn_reflns_limit_l_max     14
_diffrn_standards_number     0
_diffrn_standards_interval_count     ?
_diffrn_standards_interval_time     ?
_diffrn_standards_decay_%     ?
_refine_special_details
;
 Refinement of F^2^ against ALL reflections.  The weighted R-factor wR and
 goodness of fit S are based on F^2^, conventional R-factors R are based
 on F, with F set to zero for negative F^2^. The threshold expression of
 F^2^ > 2sigma(F^2^) is used only for calculating R-factors(gt) etc. and is
 not relevant to the choice of reflections for refinement.  R-factors based
 on F^2^ are statistically about twice as large as those based on F, and R-
 factors based on ALL data will be even larger.
;
_reflns_number_total     3667
_reflns_number_gt     3391
_reflns_threshold_expression     I>2\s(I)
_refine_ls_structure_factor_coef     Fsqd
_refine_ls_matrix_type     full
_refine_ls_R_factor_all     0.0269
_refine_ls_R_factor_gt     0.0245
_refine_ls_wR_factor_gt     0.0644
_refine_ls_wR_factor_ref     0.0656
_refine_ls_goodness_of_fit_ref     1.085
_refine_ls_restrained_S_all     1.085
_refine_ls_number_reflns     3667
_refine_ls_number_parameters     183
_refine_ls_number_restraints     0
_refine_ls_hydrogen_treatment     constr
_refine_ls_weighting_scheme     calc
_refine_ls_weighting_details
         'calc w=1/[\s^2^(Fo^2^)+(0.0306P)^2^+0.2396P] where P=(Fo^2^+2Fc^2^)/3'
_atom_sites_solution_hydrogens     difmap
_atom_sites_solution_primary     direct
_atom_sites_solution_secondary     difmap
_refine_ls_shift/su_max     0.001
_refine_ls_shift/su_mean     0.000
_refine_diff_density_max     0.360
_refine_diff_density_min     -0.536
_refine_ls_extinction_method     none
_refine_ls_extinction_coef     ?
loop_
    _atom_type_symbol
    _atom_type_description
    _atom_type_scat_dispersion_real
    _atom_type_scat_dispersion_imag
    _atom_type_scat_source
    'C' 'C' 0.0033 0.0016
                         'International Tables Vol C Tables 4.2.6.8 and 6.1.1.4'
    'H' 'H' 0.0000 0.0000
                         'International Tables Vol C Tables 4.2.6.8 and 6.1.1.4'
    'O' 'O' 0.0106 0.0060
                         'International Tables Vol C Tables 4.2.6.8 and 6.1.1.4'
    'S' 'S' 0.1246 0.1234
                         'International Tables Vol C Tables 4.2.6.8 and 6.1.1.4'
    'Br' 'Br' -0.2901 2.4595
                         'International Tables Vol C Tables 4.2.6.8 and 6.1.1.4'
_computing_data_collection     '<i>APEX2</i> (Bruker, 2009)'
_computing_cell_refinement     '<i>SAINT</i> (Bruker, 2009)'
_computing_data_reduction     '<i>SAINT</i> (Bruker, 2009)'
_computing_structure_solution     '<i>SHELXS97</i> (Sheldrick, 2008)'
_computing_structure_refinement     '<i>SHELXL97</i> (Sheldrick, 2008)'
_computing_molecular_graphics
;
<i>ORTEP-3 for Windows</i>  (Farrugia, 2012)
and <i>DIAMOND</i> (Brandenburg, 1998)
;
_computing_publication_material     '<i>SHELXL97</i> (Sheldrick, 2008)'
loop_
    _atom_site_type_symbol
    _atom_site_label
    _atom_site_fract_x
    _atom_site_fract_y
    _atom_site_fract_z
    _atom_site_U_iso_or_equiv
    _atom_site_adp_type
    _atom_site_calc_flag
    _atom_site_refinement_flags
    _atom_site_occupancy
    _atom_site_symmetry_multiplicity
    _atom_site_disorder_assembly
    _atom_site_disorder_group
    Br Br1 0.04187(2) 0.75979(2) 0.479648(15) 0.03138(7) Uani d . 1 1 . .
    S S1 0.24413(5) 0.49344(5) 0.90916(4) 0.02597(9) Uani d . 1 1 . .
    O O1 0.23301(15) 0.94970(14) 1.04896(11) 0.0283(2) Uani d . 1 1 . .
    O O2 0.08675(15) 0.36872(15) 0.82700(13) 0.0339(3) Uani d . 1 1 . .
    C C1 0.23351(19) 0.69433(19) 0.93705(15) 0.0230(3) Uani d . 1 1 . .
    C C2 0.18550(18) 0.76541(18) 0.84534(14) 0.0209(3) Uani d . 1 1 . .
    C C3 0.14284(19) 0.71368(19) 0.71172(15) 0.0224(3) Uani d . 1 1 . .
    H H3 0.1423 0.6081 0.6579 0.027 Uiso calc R 1 1 . .
    C C4 0.10115(19) 0.82404(19) 0.66114(15) 0.0235(3) Uani d . 1 1 . .
    C C5 0.0980(2) 0.9788(2) 0.73792(17) 0.0271(3) Uani d . 1 1 . .
    H H5 0.0661 1.0488 0.6989 0.033 Uiso calc R 1 1 . .
    C C6 0.1413(2) 1.03082(19) 0.87084(17) 0.0273(3) Uani d . 1 1 . .
    H H6 0.1405 1.1358 0.9249 0.033 Uiso calc R 1 1 . .
    C C7 0.18532(19) 0.92194(19) 0.92009(15) 0.0234(3) Uani d . 1 1 . .
    C C8 0.2602(2) 0.8082(2) 1.05582(16) 0.0266(3) Uani d . 1 1 . .
    C C9 0.3152(3) 0.8114(3) 1.18646(17) 0.0384(4) Uani d . 1 1 . .
    H H9A 0.3161 0.7005 1.1833 0.058 Uiso calc R 1 1 . .
    H H9B 0.2369 0.8424 1.2469 0.058 Uiso calc R 1 1 . .
    H H9C 0.4291 0.8934 1.2159 0.058 Uiso calc R 1 1 . .
    C C10 0.40882(18) 0.50755(19) 0.80452(15) 0.0234(3) Uani d . 1 1 . .
    C C11 0.5604(2) 0.6403(2) 0.84122(18) 0.0317(3) Uani d . 1 1 . .
    H H11 0.5760 0.7300 0.9187 0.038 Uiso calc R 1 1 . .
    C C12 0.6883(2) 0.6386(2) 0.7623(2) 0.0384(4) Uani d . 1 1 . .
    H H12 0.7932 0.7281 0.7859 0.046 Uiso calc R 1 1 . .
    C C13 0.6648(2) 0.5077(2) 0.64917(19) 0.0345(4) Uani d . 1 1 . .
    H H13 0.7539 0.5090 0.5959 0.041 Uiso calc R 1 1 . .
    C C14 0.5133(2) 0.3745(2) 0.61235(17) 0.0289(3) Uani d . 1 1 . .
    C C15 0.3854(2) 0.3760(2) 0.69235(16) 0.0266(3) Uani d . 1 1 . .
    H H15 0.2810 0.2857 0.6697 0.032 Uiso calc R 1 1 . .
    C C16 0.4876(3) 0.2305(3) 0.4904(2) 0.0424(4) Uani d . 1 1 . .
    H H16A 0.5240 0.2737 0.4181 0.064 Uiso calc R 1 1 . .
    H H16B 0.3678 0.1614 0.4714 0.064 Uiso calc R 1 1 . .
    H H16C 0.5545 0.1629 0.5023 0.064 Uiso calc R 1 1 . .
loop_
    _atom_site_aniso_label
    _atom_site_aniso_U_11
    _atom_site_aniso_U_22
    _atom_site_aniso_U_33
    _atom_site_aniso_U_12
    _atom_site_aniso_U_13
    _atom_site_aniso_U_23
    Br1 0.03812(10) 0.03427(10) 0.02629(9) 0.01357(7) 0.00008(6) 0.01480(7)
    S1 0.02985(19) 0.02419(19) 0.0310(2) 0.01154(15) 0.00610(15) 0.01633(16)
    O1 0.0335(6) 0.0250(6) 0.0242(6) 0.0104(5) 0.0017(4) 0.0042(5)
    O2 0.0277(6) 0.0229(6) 0.0491(8) 0.0053(5) 0.0083(5) 0.0119(5)
    C1 0.0248(7) 0.0231(7) 0.0238(7) 0.0085(6) 0.0040(5) 0.0107(6)
    C2 0.0214(6) 0.0196(7) 0.0245(7) 0.0077(5) 0.0052(5) 0.0099(6)
    C3 0.0259(7) 0.0199(7) 0.0233(7) 0.0092(5) 0.0032(5) 0.0079(6)
    C4 0.0225(7) 0.0249(7) 0.0256(7) 0.0075(6) 0.0022(5) 0.0121(6)
    C5 0.0260(7) 0.0227(7) 0.0373(9) 0.0088(6) 0.0034(6) 0.0156(7)
    C6 0.0292(8) 0.0184(7) 0.0345(8) 0.0093(6) 0.0036(6) 0.0070(6)
    C7 0.0241(7) 0.0212(7) 0.0237(7) 0.0069(5) 0.0031(5) 0.0063(6)
    C8 0.0259(7) 0.0286(8) 0.0264(8) 0.0080(6) 0.0039(6) 0.0113(6)
    C9 0.0439(10) 0.0467(11) 0.0243(8) 0.0141(8) -0.0007(7) 0.0124(8)
    C10 0.0219(7) 0.0236(7) 0.0296(8) 0.0100(6) 0.0012(6) 0.0131(6)
    C11 0.0277(8) 0.0259(8) 0.0368(9) 0.0069(6) 0.0001(7) 0.0057(7)
    C12 0.0253(8) 0.0308(9) 0.0524(12) 0.0037(7) 0.0050(7) 0.0097(8)
    C13 0.0293(8) 0.0335(9) 0.0450(10) 0.0131(7) 0.0123(7) 0.0157(8)
    C14 0.0315(8) 0.0285(8) 0.0316(8) 0.0152(6) 0.0026(6) 0.0111(7)
    C15 0.0245(7) 0.0225(7) 0.0338(8) 0.0081(6) -0.0015(6) 0.0103(6)
    C16 0.0451(10) 0.0391(10) 0.0401(10) 0.0190(8) 0.0048(8) 0.0027(8)
_geom_special_details
;
 All esds (except the esd in the dihedral angle between two l.s. planes)
 are estimated using the full covariance matrix.  The cell esds are taken
 into account individually in the estimation of esds in distances, angles
 and torsion angles; correlations between esds in cell parameters are only
 used when they are defined by crystal symmetry.  An approximate (isotropic)
 treatment of cell esds is used for estimating esds involving l.s. planes.
;
loop_
    _geom_bond_atom_site_label_1
    _geom_bond_atom_site_label_2
    _geom_bond_site_symmetry_2
    _geom_bond_distance
    _geom_bond_publ_flag
    Br1 C4 . 1.8988(16) ?
    Br1 O2 2_566 3.2399(14) ?
    S1 O2 . 1.4954(13) ?
    S1 C1 . 1.7571(16) ?
    S1 C10 . 1.7960(16) ?
    O1 C8 . 1.373(2) ?
    O1 C7 . 1.3810(19) ?
    C1 C8 . 1.352(2) ?
    C1 C2 . 1.444(2) ?
    C2 C3 . 1.394(2) ?
    C2 C7 . 1.394(2) ?
    C3 C4 . 1.388(2) ?
    C3 H3 . 0.9500 ?
    C4 C5 . 1.396(2) ?
    C5 C6 . 1.387(2) ?
    C5 H5 . 0.9500 ?
    C6 C7 . 1.377(2) ?
    C6 H6 . 0.9500 ?
    C8 C9 . 1.479(2) ?
    C9 H9A . 0.9800 ?
    C9 H9B . 0.9800 ?
    C9 H9C . 0.9800 ?
    C10 C15 . 1.382(2) ?
    C10 C11 . 1.387(2) ?
    C11 C12 . 1.382(3) ?
    C11 H11 . 0.9500 ?
    C12 C13 . 1.386(3) ?
    C12 H12 . 0.9500 ?
    C13 C14 . 1.389(2) ?
    C13 H13 . 0.9500 ?
    C14 C15 . 1.390(2) ?
    C14 C16 . 1.507(3) ?
    C15 H15 . 0.9500 ?
    C16 H16A . 0.9800 ?
    C16 H16B . 0.9800 ?
    C16 H16C . 0.9800 ?
loop_
    _geom_angle_atom_site_label_1
    _geom_angle_atom_site_label_2
    _geom_angle_atom_site_label_3
    _geom_angle_site_symmetry_1
    _geom_angle_site_symmetry_3
    _geom_angle
    _geom_angle_publ_flag
    C4 Br1 O2 . 2_566 175.63(5) ?
    O2 S1 C1 . . 108.56(7) ?
    O2 S1 C10 . . 106.16(7) ?
    C1 S1 C10 . . 98.49(7) ?
    C8 O1 C7 . . 106.43(12) ?
    C8 C1 C2 . . 107.45(14) ?
    C8 C1 S1 . . 123.80(12) ?
    C2 C1 S1 . . 128.62(12) ?
    C3 C2 C7 . . 119.50(13) ?
    C3 C2 C1 . . 135.70(14) ?
    C7 C2 C1 . . 104.80(13) ?
    C4 C3 C2 . . 116.72(14) ?
    C4 C3 H3 . . 121.6 ?
    C2 C3 H3 . . 121.6 ?
    C3 C4 C5 . . 122.96(15) ?
    C3 C4 Br1 . . 118.47(12) ?
    C5 C4 Br1 . . 118.57(11) ?
    C6 C5 C4 . . 120.40(14) ?
    C6 C5 H5 . . 119.8 ?
    C4 C5 H5 . . 119.8 ?
    C7 C6 C5 . . 116.32(14) ?
    C7 C6 H6 . . 121.8 ?
    C5 C6 H6 . . 121.8 ?
    C6 C7 O1 . . 125.57(14) ?
    C6 C7 C2 . . 124.08(15) ?
    O1 C7 C2 . . 110.35(13) ?
    C1 C8 O1 . . 110.95(14) ?
    C1 C8 C9 . . 133.31(16) ?
    O1 C8 C9 . . 115.71(15) ?
    C8 C9 H9A . . 109.5 ?
    C8 C9 H9B . . 109.5 ?
    H9A C9 H9B . . 109.5 ?
    C8 C9 H9C . . 109.5 ?
    H9A C9 H9C . . 109.5 ?
    H9B C9 H9C . . 109.5 ?
    C15 C10 C11 . . 121.21(15) ?
    C15 C10 S1 . . 118.01(12) ?
    C11 C10 S1 . . 120.56(13) ?
    C12 C11 C10 . . 118.38(17) ?
    C12 C11 H11 . . 120.8 ?
    C10 C11 H11 . . 120.8 ?
    C11 C12 C13 . . 120.62(16) ?
    C11 C12 H12 . . 119.7 ?
    C13 C12 H12 . . 119.7 ?
    C12 C13 C14 . . 121.11(17) ?
    C12 C13 H13 . . 119.4 ?
    C14 C13 H13 . . 119.4 ?
    C13 C14 C15 . . 118.14(16) ?
    C13 C14 C16 . . 121.43(17) ?
    C15 C14 C16 . . 120.43(16) ?
    C10 C15 C14 . . 120.54(15) ?
    C10 C15 H15 . . 119.7 ?
    C14 C15 H15 . . 119.7 ?
    C14 C16 H16A . . 109.5 ?
    C14 C16 H16B . . 109.5 ?
    H16A C16 H16B . . 109.5 ?
    C14 C16 H16C . . 109.5 ?
    H16A C16 H16C . . 109.5 ?
    H16B C16 H16C . . 109.5 ?
loop_
    _geom_torsion_atom_site_label_1
    _geom_torsion_atom_site_label_2
    _geom_torsion_atom_site_label_3
    _geom_torsion_atom_site_label_4
    _geom_torsion_site_symmetry_1
    _geom_torsion_site_symmetry_2
    _geom_torsion_site_symmetry_3
    _geom_torsion_site_symmetry_4
    _geom_torsion
    _geom_torsion_publ_flag
    O2 S1 C1 C8 . . . . 129.11(14) ?
    C10 S1 C1 C8 . . . . -120.59(14) ?
    O2 S1 C1 C2 . . . . -46.22(16) ?
    C10 S1 C1 C2 . . . . 64.09(15) ?
    C8 C1 C2 C3 . . . . 179.77(17) ?
    S1 C1 C2 C3 . . . . -4.3(3) ?
    C8 C1 C2 C7 . . . . -0.75(17) ?
    S1 C1 C2 C7 . . . . 175.18(12) ?
    C7 C2 C3 C4 . . . . -0.4(2) ?
    C1 C2 C3 C4 . . . . 179.07(16) ?
    C2 C3 C4 C5 . . . . -1.1(2) ?
    C2 C3 C4 Br1 . . . . -179.96(11) ?
    C3 C4 C5 C6 . . . . 1.5(2) ?
    Br1 C4 C5 C6 . . . . -179.67(12) ?
    C4 C5 C6 C7 . . . . -0.3(2) ?
    C5 C6 C7 O1 . . . . 179.71(14) ?
    C5 C6 C7 C2 . . . . -1.2(2) ?
    C8 O1 C7 C6 . . . . 178.02(15) ?
    C8 O1 C7 C2 . . . . -1.18(17) ?
    C3 C2 C7 C6 . . . . 1.6(2) ?
    C1 C2 C7 C6 . . . . -178.02(15) ?
    C3 C2 C7 O1 . . . . -179.22(13) ?
    C1 C2 C7 O1 . . . . 1.19(16) ?
    C2 C1 C8 O1 . . . . 0.05(18) ?
    S1 C1 C8 O1 . . . . -176.13(11) ?
    C2 C1 C8 C9 . . . . -178.18(18) ?
    S1 C1 C8 C9 . . . . 5.6(3) ?
    C7 O1 C8 C1 . . . . 0.68(17) ?
    C7 O1 C8 C9 . . . . 179.25(14) ?
    O2 S1 C10 C15 . . . . -21.27(13) ?
    C1 S1 C10 C15 . . . . -133.50(12) ?
    O2 S1 C10 C11 . . . . 164.08(13) ?
    C1 S1 C10 C11 . . . . 51.85(14) ?
    C15 C10 C11 C12 . . . . 0.3(3) ?
    S1 C10 C11 C12 . . . . 174.82(14) ?
    C10 C11 C12 C13 . . . . 0.2(3) ?
    C11 C12 C13 C14 . . . . -0.4(3) ?
    C12 C13 C14 C15 . . . . -0.1(3) ?
    C12 C13 C14 C16 . . . . -179.16(18) ?
    C11 C10 C15 C14 . . . . -0.8(2) ?
    S1 C10 C15 C14 . . . . -175.41(12) ?
    C13 C14 C15 C10 . . . . 0.6(2) ?
    C16 C14 C15 C10 . . . . 179.75(15) ?
loop_
    _geom_hbond_atom_site_label_D
    _geom_hbond_atom_site_label_H
    _geom_hbond_atom_site_label_A
    _geom_hbond_site_symmetry_A
    _geom_hbond_distance_DH
    _geom_hbond_distance_HA
    _geom_hbond_distance_DA
    _geom_hbond_angle_DHA
    C9 H9A Cg1 2_667 0.98 2.91 3.785(2) 150
    C12 H12 Cg2 1_655 0.95 2.79 3.674(2) 154
_iucr_refine_instructions_details
;
TITL 1237 IN P-1
CELL  0.71073  8.42090  8.90420 10.86280 106.95600 90.44100 108.90000
ZERR 2  0.00010  0.00010  0.00010  0.00100  0.00100  0.00100
LATT 1
SFAC C H O S BR
UNIT 32 26 4 2 2
TEMP -100
PLAN 30
FMAP 2
L.S. 15
ACTA
OMIT -2 0 1
CONF
BOND $H
EQIV $1 -x, 1-y, 1-z
BIND BR1 O2_$1
BOND
MPLA 9 C1 C2 C3 C4 C5 C6 C7 O1 C8
MPLA 6 C10 C11 C12 C13 C14 C15
WGHT    0.030600    0.239600
FVAR       0.20743
BR1   5    0.041874    0.759789    0.479648    11.00000    0.03812    0.03427 =
         0.02629    0.01480    0.00008    0.01357
S1    4    0.244127    0.493440    0.909159    11.00000    0.02985    0.02419 =
         0.03098    0.01633    0.00610    0.01154
O1    3    0.233008    0.949703    1.048960    11.00000    0.03354    0.02502 =
         0.02420    0.00420    0.00175    0.01039
O2    3    0.086753    0.368719    0.827003    11.00000    0.02772    0.02289 =
         0.04913    0.01194    0.00826    0.00535
C1    1    0.233509    0.694332    0.937047    11.00000    0.02477    0.02309 =
         0.02376    0.01074    0.00405    0.00854
C2    1    0.185503    0.765408    0.845338    11.00000    0.02138    0.01957 =
         0.02452    0.00989    0.00523    0.00771
C3    1    0.142841    0.713684    0.711718    11.00000    0.02595    0.01992 =
         0.02333    0.00792    0.00316    0.00918
AFIX  43
H3    2    0.142325    0.608084    0.657917    11.00000   -1.20000
AFIX   0
C4    1    0.101153    0.824039    0.661140    11.00000    0.02247    0.02487 =
         0.02564    0.01212    0.00221    0.00748
C5    1    0.098013    0.978757    0.737919    11.00000    0.02603    0.02274 =
         0.03726    0.01563    0.00335    0.00881
AFIX  43
H5    2    0.066063    1.048840    0.698919    11.00000   -1.20000
AFIX   0
C6    1    0.141267    1.030819    0.870842    11.00000    0.02917    0.01842 =
         0.03446    0.00704    0.00360    0.00930
AFIX  43
H6    2    0.140537    1.135808    0.924915    11.00000   -1.20000
AFIX   0
C7    1    0.185319    0.921935    0.920089    11.00000    0.02414    0.02124 =
         0.02367    0.00626    0.00305    0.00688
C8    1    0.260198    0.808238    1.055819    11.00000    0.02585    0.02861 =
         0.02638    0.01128    0.00385    0.00799
C9    1    0.315198    0.811388    1.186464    11.00000    0.04388    0.04668 =
         0.02433    0.01239   -0.00068    0.01409
AFIX 137
H9A   2    0.316073    0.700523    1.183254    11.00000   -1.50000
H9B   2    0.236873    0.842364    1.246852    11.00000   -1.50000
H9C   2    0.429092    0.893365    1.215851    11.00000   -1.50000
AFIX   0
C10   1    0.408815    0.507549    0.804520    11.00000    0.02188    0.02358 =
         0.02964    0.01311    0.00122    0.01002
C11   1    0.560416    0.640253    0.841219    11.00000    0.02772    0.02587 =
         0.03685    0.00567    0.00009    0.00692
AFIX  43
H11   2    0.575976    0.730045    0.918683    11.00000   -1.20000
AFIX   0
C12   1    0.688255    0.638632    0.762325    11.00000    0.02529    0.03080 =
         0.05238    0.00970    0.00503    0.00370
AFIX  43
H12   2    0.793177    0.728115    0.785895    11.00000   -1.20000
AFIX   0
C13   1    0.664802    0.507694    0.649168    11.00000    0.02930    0.03354 =
         0.04500    0.01568    0.01226    0.01311
AFIX  43
H13   2    0.753854    0.509034    0.595879    11.00000   -1.20000
AFIX   0
C14   1    0.513294    0.374538    0.612355    11.00000    0.03149    0.02852 =
         0.03159    0.01113    0.00265    0.01521
C15   1    0.385365    0.375959    0.692347    11.00000    0.02451    0.02246 =
         0.03379    0.01027   -0.00150    0.00813
AFIX  43
H15   2    0.280972    0.285745    0.669726    11.00000   -1.20000
AFIX   0
C16   1    0.487632    0.230537    0.490357    11.00000    0.04514    0.03909 =
         0.04010    0.00274    0.00476    0.01895
AFIX 137
H16A  2    0.523970    0.273656    0.418105    11.00000   -1.50000
H16B  2    0.367764    0.161440    0.471379    11.00000   -1.50000
H16C  2    0.554478    0.162891    0.502268    11.00000   -1.50000
HKLF 4
REM  1237 IN P-1
REM R1 =  0.0245 for   3391 Fo > 4sig(Fo)  and  0.0269 for all   3667 data
REM    183 parameters refined using      0 restraints
END
WGHT      0.0306      0.2396
REM Highest difference peak  0.360,  deepest hole -0.536,  1-sigma level  0.077
Q1    1   0.1797  0.8456  0.8797  11.00000  0.05    0.36
Q2    1   0.2358  0.6079  0.9246  11.00000  0.05    0.33
Q3    1   0.3881  0.2179  0.4345  11.00000  0.05    0.28
Q4    1   0.2868  0.7555  0.9928  11.00000  0.05    0.27
Q5    1   0.2121  0.7159  0.8857  11.00000  0.05    0.26
Q6    1   0.0631  0.6634  0.4548  11.00000  0.05    0.26
Q7    1   0.4339  0.1133  0.5030  11.00000  0.05    0.25
Q8    1  -0.0243  0.9346  0.5018  11.00000  0.05    0.23
Q9    1   0.0003  0.8668  0.5069  11.00000  0.05    0.23
Q10   1   0.1148  0.7758  0.6957  11.00000  0.05    0.23
Q11   1   0.1904  0.6521  0.9438  11.00000  0.05    0.23
Q12   1   0.0159  0.4889  0.5174  11.00000  0.05    0.22
Q13   1   0.1669  0.7408  0.7843  11.00000  0.05    0.22
Q14   1   0.6618  0.5829  0.6961  11.00000  0.05    0.22
Q15   1   0.3318  0.5164  0.8508  11.00000  0.05    0.21
Q16   1   0.5001  0.3015  0.5593  11.00000  0.05    0.21
Q17   1   0.1218  1.1152  0.5796  11.00000  0.05    0.21
Q18   1   0.0926  0.9846  0.4811  11.00000  0.05    0.21
Q19   1   0.6786  0.5565  0.7279  11.00000  0.05    0.20
Q20   1  -0.0528  0.7570  0.5000  11.00000  0.05    0.20
Q21   1   0.6380  0.6238  0.8113  11.00000  0.05    0.20
Q22   1   0.1071  0.8961  0.7073  11.00000  0.05    0.20
Q23   1   0.2338  1.2077  0.9145  11.00000  0.05    0.20
Q24   1   0.4570  0.3824  0.6520  11.00000  0.05    0.20
Q25   1   0.1985  0.7258  1.0119  11.00000  0.05    0.19
Q26   1   0.1439  0.0779  0.4471  11.00000  0.05    0.19
Q27   1  -0.1131  1.0241  0.6161  11.00000  0.05    0.19
Q28   1  -0.1011  0.8411  0.4425  11.00000  0.05    0.18
Q29   1   0.4997  0.7667  1.1996  11.00000  0.05    0.18
Q30   1   0.1945  1.1040  0.8942  11.00000  0.05    0.17
;
