# Supplementary material for: 5-Bromo-2-methyl-3-(3-methyl­phenyl­sulfin­yl)-1-benzo­furan
Source: Acta Crystallogr Sect E Struct Rep Online. 2014 Feb 19;70(Pt 3):o320. doi: 10.1107/S1600536814003365 (PMC3998384; doi:10.1107/S1600536814003365)
Supplement: Supplementary file 2 [file e-70-0o320-Isup2.hkl]

# 
# h,k,l, Fc-squared, Fo-squared, sigma(Fo-squared) and status flag 
# 
data_I
_shelx_title ' 1237 IN P-1' 
_shelx_refln_list_code          4 
_shelx_F_calc_maximum      110.76 
_exptl_crystal_F_000       352.00 
_reflns_d_resolution_high  0.7473 
 
loop_ 
 _symmetry_equiv_pos_as_xyz 
 'x, y, z' 
 '-x, -y, -z' 
 
_cell_length_a     8.4209 
_cell_length_b     8.9042 
_cell_length_c    10.8628 
_cell_angle_alpha 106.956 
_cell_angle_beta   90.441 
_cell_angle_gamma 108.900 
 
_shelx_F_squared_multiplier     1.000 
 
loop_ 
 _refln_index_h 
 _refln_index_k 
 _refln_index_l 
 _refln_F_squared_calc 
 _refln_F_squared_meas 
 _refln_F_squared_sigma 
 _refln_observed_status 
   1   0   0     2749.52     2566.67     71.65 o 
   2   0   0       14.49       15.69      0.62 o 
   3   0   0       33.78       30.83      0.80 o 
   4   0   0      915.81      874.26     14.16 o 
   5   0   0        1.04        3.39      1.18 o 
   6   0   0      286.62      276.27      9.49 o 
   7   0   0      144.86      147.22      5.39 o 
   8   0   0        1.08        1.26      1.83 o 
   9   0   0       20.07       19.54      2.56 o 
  10   0   0       70.78       66.58      4.96 o 
 -10   1   0        3.98        1.46      2.20 o 
  -9   1   0      176.86      168.17      6.21 o 
  -8   1   0      435.52      421.59     12.74 o 
  -7   1   0      392.02      374.02     11.20 o 
  -6   1   0      354.08      371.74     11.03 o 
  -5   1   0     1217.18     1176.27     30.67 o 
  -4   1   0     1527.53     1517.71     28.13 o 
  -3   1   0      801.05      768.88     14.27 o 
  -2   1   0     2867.33     2977.66     55.52 o 
  -1   1   0       13.72        8.57      0.45 o 
   0   1   0      963.53      889.40     24.75 o 
   1   1   0     9268.90     7384.10    168.80 o 
   2   1   0     3133.89     3223.11     61.02 o 
   3   1   0       33.37       60.63      1.73 o 
   4   1   0      301.96      302.45      5.96 o 
   5   1   0      771.69      747.15     15.57 o 
   6   1   0     1275.03     1254.57     29.52 o 
   7   1   0      399.51      373.36     11.91 o 
   8   1   0       61.64       65.44      3.69 o 
   9   1   0       74.06       81.30      4.59 o 
  10   1   0       47.27       53.74      3.91 o 
 -11   2   0       14.17       14.50      2.88 o 
 -10   2   0       28.50       28.30      2.85 o 
  -9   2   0      504.82      510.40     15.27 o 
  -8   2   0      379.36      372.06     11.41 o 
  -7   2   0       20.63       20.64      1.85 o 
  -6   2   0      472.23      458.63     11.23 o 
  -5   2   0      130.93      117.65      3.34 o 
  -4   2   0     1045.50     1113.87     25.63 o 
  -3   2   0     1609.21     1594.72     29.51 o 
  -2   2   0     4705.05     4479.20    145.96 o 
  -1   2   0     9905.40     7534.16    196.94 o 
   0   2   0     1866.67     1791.02     34.09 o 
   1   2   0       19.75       21.70      0.77 o 
   2   2   0     3721.72     3716.74     75.65 o 
   3   2   0      197.12      155.39      3.00 o 
   4   2   0        3.55        4.48      0.60 o 
   5   2   0       82.16       78.65      2.76 o 
   6   2   0       97.30       98.37      3.37 o 
   7   2   0        2.41        3.64      1.47 o 
   8   2   0      115.18      105.77      9.18 o 
   9   2   0       19.05       23.29      4.04 o 
 -11   3   0        2.85        3.60      2.53 o 
 -10   3   0      150.26      146.85      5.77 o 
  -9   3   0      127.01      119.90      6.24 o 
  -8   3   0      261.78      263.13      8.31 o 
  -7   3   0      493.66      499.54     14.60 o 
  -6   3   0     1150.10     1152.58     27.28 o 
  -5   3   0      385.66      360.08      8.82 o 
  -4   3   0      545.39      538.81     12.13 o 
  -3   3   0      346.25      318.04      8.15 o 
  -2   3   0     2241.24     2213.25     41.90 o 
  -1   3   0     1327.91     1453.54     23.85 o 
   0   3   0       81.93       77.69      1.72 o 
   1   3   0      626.20      658.82     12.63 o 
   2   3   0       85.69       79.25      2.13 o 
   3   3   0     2152.68     2328.80     43.17 o 
   4   3   0     2128.15     2125.76     43.51 o 
   5   3   0      574.12      556.23     13.62 o 
   6   3   0      110.10      112.56      3.84 o 
   7   3   0      111.73      121.40      5.13 o 
   8   3   0      203.18      200.06      9.73 o 
   9   3   0       22.45       25.25      3.14 o 
 -11   4   0      122.72      121.83      5.38 o 
 -10   4   0      311.48      301.50      9.81 o 
  -9   4   0       80.54       80.16      3.75 o 
  -8   4   0       96.29       88.28      3.83 o 
  -7   4   0        3.31        4.05      1.40 o 
  -6   4   0      111.61      129.55      4.51 o 
  -5   4   0      405.04      424.50     10.33 o 
  -4   4   0     3013.00     2906.09     74.24 o 
  -3   4   0     1668.11     1657.68     29.39 o 
  -2   4   0       27.89       19.23      0.69 o 
  -1   4   0     2054.97     2028.14     37.54 o 
   0   4   0     3922.40     4059.54     76.40 o 
   1   4   0     1928.62     1950.14     39.69 o 
   2   4   0       47.11       44.81      4.60 o 
   3   4   0        3.46        3.19      0.85 o 
   4   4   0       71.57       72.67      2.41 o 
   5   4   0       68.86       67.77      2.84 o 
   6   4   0        4.23        3.10      1.60 o 
   7   4   0       47.09       45.92      2.66 o 
   8   4   0        5.57        8.09      2.12 o 
 -11   5   0        3.96        1.41      2.30 o 
 -10   5   0        8.77        8.03      2.27 o 
  -9   5   0       69.81       69.71      3.52 o 
  -8   5   0      529.12      526.10     15.45 o 
  -7   5   0      552.36      541.52     15.68 o 
  -6   5   0      542.09      564.92     16.24 o 
  -5   5   0     2045.12     2102.08     48.77 o 
  -4   5   0     1080.20      994.13     30.37 o 
  -3   5   0      504.67      531.17      9.46 o 
  -2   5   0      200.83      222.52      4.16 o 
  -1   5   0       94.34      115.57      2.39 o 
   0   5   0       50.89       63.21      1.88 o 
   1   5   0      931.91      971.85     20.12 o 
   2   5   0     1707.02     1674.19     36.55 o 
   3   5   0      695.21      684.23     22.01 o 
   4   5   0       61.89       56.10      3.11 o 
   5   5   0       33.83       37.28      2.38 o 
   6   5   0      358.32      351.64     14.66 o 
   7   5   0       92.73       97.77      4.99 o 
 -11   6   0        6.58        8.53      2.92 o 
 -10   6   0       10.40       10.96      2.67 o 
  -9   6   0      183.14      186.33      7.99 o 
  -8   6   0      306.40      299.24     11.27 o 
  -7   6   0        0.21       -0.22      1.76 o 
  -6   6   0     1027.28     1025.92     34.51 o 
  -5   6   0      964.70     1006.00     23.55 o 
  -4   6   0      405.68      419.19     10.19 o 
  -3   6   0       12.16       20.29      1.26 o 
  -2   6   0     1964.59     1973.05     39.34 o 
  -1   6   0     1136.02     1149.46     21.39 o 
   0   6   0       21.40       26.69      1.23 o 
   1   6   0      463.90      451.57      9.76 o 
   2   6   0      526.44      516.24     11.11 o 
   3   6   0      182.37      176.63      5.69 o 
   4   6   0        0.93        1.79      1.64 o 
   5   6   0        0.50        0.97      1.67 o 
   6   6   0       25.49       36.74      2.67 o 
 -10   7   0       52.04       50.79      4.02 o 
  -9   7   0      217.73      203.05      8.53 o 
  -8   7   0      345.75      336.87     12.64 o 
  -7   7   0     1169.09     1138.31     38.35 o 
  -6   7   0      778.51      793.52     22.53 o 
  -5   7   0       65.82       65.80      2.56 o 
  -4   7   0       48.08       49.62      2.42 o 
  -3   7   0       23.81       15.84      1.65 o 
  -2   7   0      236.02      253.51      6.40 o 
  -1   7   0        0.43        2.65      1.17 o 
   0   7   0     1488.02     1514.98     34.17 o 
   1   7   0        3.42        8.64      1.76 o 
   2   7   0       71.19       69.75      3.09 o 
   3   7   0      143.95      133.52      6.82 o 
   4   7   0      239.48      223.42     21.03 o 
   5   7   0       71.18       80.59     12.78 o 
 -10   8   0       58.87       64.87      6.39 o 
  -9   8   0       62.68       65.77      4.36 o 
  -8   8   0       97.26       89.79      4.36 o 
  -7   8   0       34.39       34.93      2.80 o 
  -6   8   0       57.16       56.71      3.67 o 
  -5   8   0       31.22       31.11      1.93 o 
  -4   8   0      189.56      196.80      6.20 o 
  -3   8   0      397.34      412.52     19.17 o 
  -2   8   0      561.50      585.37     28.56 o 
  -1   8   0       43.91       43.21      2.24 o 
   0   8   0      925.09      944.72     21.67 o 
   1   8   0      122.03      128.17      4.79 o 
   2   8   0      101.32      104.84      4.32 o 
   3   8   0       19.81       21.63      2.32 o 
   4   8   0       11.29       13.61      3.26 o 
  -9   9   0       75.19       78.30      4.20 o 
  -8   9   0      416.53      412.57     12.79 o 
  -7   9   0      185.92      186.46      6.81 o 
  -6   9   0       24.13       29.95      1.99 o 
  -5   9   0      107.69      109.02      4.41 o 
  -4   9   0      112.35      112.12      4.56 o 
  -3   9   0       37.73       37.90      2.68 o 
  -2   9   0      120.44      127.59      4.87 o 
  -1   9   0      317.52      331.24     16.86 o 
   0   9   0       91.63       96.88      6.67 o 
   1   9   0        7.07        7.54      2.10 o 
   2   9   0      234.96      218.19      7.19 o 
   3   9   0      103.91      100.32      4.54 o 
  -8  10   0       95.00       97.41      4.90 o 
  -7  10   0        0.74        2.03      2.41 o 
  -6  10   0      339.80      335.87     24.15 o 
  -5  10   0      169.48      176.49      6.65 o 
  -4  10   0      110.29      119.05      5.00 o 
  -3  10   0       89.03       95.24      4.81 o 
  -2  10   0      300.53      327.05     22.94 o 
  -1  10   0      190.85      185.32      8.14 o 
   0  10   0        7.44       14.37      4.65 o 
   1  10   0       17.93       19.70      2.69 o 
  -6  11   0      207.08      191.56     26.78 o 
  -5  11   0        4.01        4.75      2.50 o 
  -4  11   0       33.09       42.64      6.82 o 
  -3  11   0        0.11        0.23      2.45 o 
  -2  11   0       54.61       58.98      6.62 o 
  -1  11   0        0.31       -2.18      3.18 o 
   1 -11   1       15.66       23.71      4.88 o 
   2 -11   1      299.65      317.89     34.16 o 
   3 -11   1       53.96       56.81      4.76 o 
   4 -11   1       63.60       59.32      3.71 o 
   5 -11   1      200.09      202.99      7.19 o 
   6 -11   1        3.57        2.35      2.32 o 
   7 -11   1       26.44       28.50      3.94 o 
  -2 -10   1        0.18       -1.94      2.56 o 
  -1 -10   1        2.88        4.54      2.45 o 
   0 -10   1      206.18      197.94      6.80 o 
   1 -10   1      192.74      199.95     14.76 o 
   2 -10   1       32.54       36.26      2.91 o 
   3 -10   1      200.85      220.13      9.20 o 
   4 -10   1      451.11      475.33     13.70 o 
   5 -10   1      137.75      137.76      5.31 o 
   6 -10   1        2.53        0.79      1.89 o 
   7 -10   1       39.63       33.27      4.06 o 
   8 -10   1      222.83      216.32      7.90 o 
  -3  -9   1        2.62        2.79      3.72 o 
  -2  -9   1       36.02       35.02      2.84 o 
  -1  -9   1      280.34      260.45      8.12 o 
   0  -9   1      344.19      338.14      9.90 o 
   1  -9   1       81.81       86.21      3.31 o 
   2  -9   1       52.58       56.27      3.45 o 
   3  -9   1        5.65        5.54      1.92 o 
   4  -9   1       15.92       16.20      2.12 o 
   5  -9   1       74.58       74.23      3.00 o 
   6  -9   1      471.10      457.66     11.52 o 
   7  -9   1      573.15      569.37     16.84 o 
   8  -9   1       26.41       26.16      2.80 o 
   9  -9   1      123.41      115.55      5.32 o 
  -5  -8   1        1.58        6.51      3.72 o 
  -4  -8   1        1.44        9.30      3.72 o 
  -3  -8   1       27.81       28.27      3.48 o 
  -2  -8   1       90.54       93.35      4.05 o 
  -1  -8   1       85.85       91.75      4.37 o 
   0  -8   1      252.23      261.06      8.62 o 
   1  -8   1       11.91       14.88      1.59 o 
   2  -8   1      333.40      349.51      8.63 o 
   3  -8   1      359.98      368.15     10.57 o 
   4  -8   1      621.83      634.83     15.33 o 
   5  -8   1      509.77      516.98     12.69 o 
   6  -8   1      494.07      491.47     12.15 o 
   7  -8   1       90.29       88.31      4.18 o 
   8  -8   1       83.43       82.38      4.96 o 
   9  -8   1       14.75       15.15      3.18 o 
  10  -8   1        6.07        4.51      2.96 o 
  -6  -7   1      236.36      256.53      8.47 o 
  -5  -7   1      139.24      129.98      6.57 o 
  -4  -7   1       11.05       11.93      1.96 o 
  -3  -7   1      221.16      205.51      9.54 o 
  -2  -7   1     1151.69     1088.93     22.71 o 
  -1  -7   1      229.50      223.38      7.29 o 
   0  -7   1        2.09        2.83      1.05 o 
   1  -7   1        2.21        2.91      1.05 o 
   2  -7   1      833.06      866.01     19.73 o 
   3  -7   1       42.00       47.46      4.17 o 
   4  -7   1      600.59      636.65     15.24 o 
   5  -7   1     1648.83     1611.76     37.50 o 
   6  -7   1      567.39      565.65     15.47 o 
   7  -7   1      198.76      207.28      8.24 o 
   8  -7   1      220.79      211.56     17.08 o 
   9  -7   1      162.93      161.54      7.25 o 
  10  -7   1        4.97        0.89      2.75 o 
  -7  -6   1       13.09       16.13      2.48 o 
  -6  -6   1       93.01       91.44      5.74 o 
  -5  -6   1       73.14       60.96      2.93 o 
  -4  -6   1      130.86      132.38      5.40 o 
  -3  -6   1        7.36        5.99      1.28 o 
  -2  -6   1        3.31        2.17      0.98 o 
  -1  -6   1      294.64      290.11      5.98 o 
   0  -6   1      783.71      783.52     13.91 o 
   1  -6   1      540.44      525.08     10.06 o 
   2  -6   1     1182.18     1177.90     22.04 o 
   3  -6   1     2381.92     2436.12     42.22 o 
   4  -6   1     2407.89     2312.36     48.64 o 
   5  -6   1      637.74      634.41     15.21 o 
   6  -6   1       35.02       37.79      1.74 o 
   7  -6   1       47.76       47.05      2.62 o 
   8  -6   1        0.00        0.36      3.31 o 
   9  -6   1        2.40        2.08      1.97 o 
  10  -6   1       63.98       68.07      4.41 o 
  11  -6   1       46.36       52.70      4.29 o 
  -7  -5   1       27.92       30.47      2.52 o 
  -6  -5   1       29.56       28.97      2.42 o 
  -5  -5   1      120.64      140.77      7.25 o 
  -4  -5   1     1991.57     1900.14     51.32 o 
  -3  -5   1     1007.43     1023.23     25.18 o 
  -2  -5   1      319.00      329.94      8.70 o 
  -1  -5   1        5.59        7.26      0.74 o 
   0  -5   1      600.36      606.07     10.11 o 
   1  -5   1      259.07      269.12      5.36 o 
   2  -5   1      381.28      408.96      7.34 o 
   3  -5   1     1317.15     1361.63     23.73 o 
   4  -5   1      173.53      176.13      3.69 o 
   5  -5   1       14.90       11.38      1.23 o 
   6  -5   1     1375.66     1403.28     32.81 o 
   7  -5   1      458.55      463.42     13.64 o 
   8  -5   1      100.28      104.28      4.31 o 
   9  -5   1       42.71       46.22      2.93 o 
  10  -5   1      145.33      146.02      8.23 o 
  11  -5   1      166.75      161.75      6.46 o 
  -8  -4   1       54.41       59.42      5.39 o 
  -7  -4   1       36.05       35.55      2.47 o 
  -6  -4   1      107.53      105.97      3.81 o 
  -5  -4   1       39.96       43.43      2.17 o 
  -4  -4   1      193.00      173.73      4.95 o 
  -3  -4   1      248.16      256.09      5.32 o 
  -2  -4   1     1626.12     1631.07     28.76 o 
  -1  -4   1     1899.41     1936.77     34.03 o 
   0  -4   1      347.87      331.67      6.31 o 
   1  -4   1     1837.33     1872.99     32.35 o 
   2  -4   1     6951.95     6797.22    128.94 o 
   3  -4   1     1552.22     1527.88     27.11 o 
   4  -4   1      421.57      384.84      6.82 o 
   5  -4   1      104.69      112.47      2.95 o 
   6  -4   1     1259.00     1292.44     30.30 o 
   7  -4   1        5.21        7.95      1.60 o 
   8  -4   1      467.19      471.41     14.02 o 
   9  -4   1       76.74       78.17      3.90 o 
  10  -4   1       14.25       15.21      2.54 o 
  11  -4   1        1.49        0.74      2.44 o 
  -9  -3   1       47.27       53.35      3.93 o 
  -8  -3   1        1.07        4.41      2.40 o 
  -7  -3   1      161.27      154.21      7.45 o 
  -6  -3   1      871.14      862.63     20.73 o 
  -5  -3   1      811.98      809.33     19.37 o 
  -4  -3   1       81.56       83.21      3.37 o 
  -3  -3   1      813.11      837.71     15.02 o 
  -2  -3   1      851.76      817.25     14.56 o 
  -1  -3   1      399.04      404.17      7.30 o 
   0  -3   1       21.43       24.30      0.83 o 
   1  -3   1       46.49       57.83      1.38 o 
   2  -3   1      262.37      293.04      5.28 o 
   3  -3   1       57.56       51.64      1.65 o 
   4  -3   1      492.09      451.05     10.47 o 
   5  -3   1     2448.13     2421.11     58.26 o 
   6  -3   1      842.89      886.82     21.43 o 
   7  -3   1      389.01      411.75     12.29 o 
   8  -3   1     1190.60     1160.16     32.72 o 
   9  -3   1       15.09       21.99      2.42 o 
  10  -3   1       69.46       72.46      4.07 o 
  11  -3   1        9.22        6.96      2.63 o 
  -9  -2   1      137.30      136.62      5.92 o 
  -8  -2   1        2.58        1.70      2.00 o 
  -7  -2   1       77.90       72.84      3.50 o 
  -6  -2   1      301.39      298.90      7.67 o 
  -5  -2   1        8.34       11.82      1.21 o 
  -4  -2   1       87.39       76.57      1.66 o 
  -3  -2   1       21.39       36.25      1.34 o 
  -2  -2   1     2993.56     3145.67     60.45 o 
  -1  -2   1     4449.05     4459.50    137.25 o 
   0  -2   1     7991.24     6086.70    169.83 o 
   1  -2   1     4987.62     4556.27    109.34 o 
   2  -2   1     3700.96     3746.39     70.59 o 
   3  -2   1      486.64      476.99      9.95 o 
   4  -2   1     1698.79     1660.72     28.40 o 
   5  -2   1      428.84      435.89      7.68 o 
   6  -2   1       66.69       68.61      2.02 o 
   7  -2   1      644.32      627.11     21.19 o 
   8  -2   1      160.11      148.41      5.47 o 
   9  -2   1       97.56       91.82      4.30 o 
  10  -2   1        4.87        4.67      2.34 o 
  11  -2   1       32.09       40.94      3.45 o 
 -10  -1   1        2.98        4.58      2.57 o 
  -9  -1   1        3.87        2.19      2.23 o 
  -8  -1   1      226.61      234.29      7.90 o 
  -7  -1   1      612.91      625.27     18.09 o 
  -6  -1   1       95.04       97.63      3.91 o 
  -5  -1   1      112.59       93.53      2.35 o 
  -4  -1   1     3433.00     3444.02     59.29 o 
  -3  -1   1     9268.27     8165.91    166.49 o 
  -2  -1   1     3993.32     3985.94     82.69 o 
  -1  -1   1      257.37      261.50      6.85 o 
   0  -1   1       34.13       30.18      1.05 o 
   1  -1   1      251.10      264.53      5.34 o 
   2  -1   1      940.91      985.15     18.62 o 
   3  -1   1     1863.88     1924.47     39.52 o 
   4  -1   1      999.80     1045.55     19.61 o 
   5  -1   1      420.57      416.79      7.41 o 
   6  -1   1     1077.63     1080.54     22.32 o 
   7  -1   1     1662.31     1630.90     38.19 o 
   8  -1   1       28.72       24.59      2.44 o 
   9  -1   1       47.35       47.57      3.21 o 
  10  -1   1       89.64       91.45      4.66 o 
 -10   0   1       26.77       26.93      2.95 o 
  -9   0   1      171.36      172.74      6.45 o 
  -8   0   1      157.43      154.50      5.72 o 
  -7   0   1      775.17      754.71     21.53 o 
  -6   0   1      538.82      524.33     15.12 o 
  -5   0   1      153.39      174.06      4.09 o 
  -4   0   1      278.00      332.18      7.90 o 
  -3   0   1     4463.02     4554.13     87.76 o 
  -1   0   1     4495.02     3521.51    127.81 o 
   0   0   1       30.40       33.30      0.94 o 
   1   0   1       21.65       22.30      0.71 o 
   2   0   1     3616.39     3614.23     67.21 o 
   3   0   1      491.28      479.31      9.86 o 
   4   0   1      216.68      214.27      4.32 o 
   5   0   1       10.80       11.41      0.71 o 
   6   0   1      308.86      322.62      8.16 o 
   7   0   1      205.30      212.39      7.10 o 
   8   0   1      107.06       94.34      3.39 o 
   9   0   1      135.64      138.25      6.53 o 
  10   0   1        4.93        7.92      2.68 o 
 -10   1   1       63.11       72.59      7.80 o 
  -9   1   1       23.89       21.42      2.97 o 
  -8   1   1      295.30      294.31      9.26 o 
  -7   1   1       21.67       23.11      1.88 o 
  -6   1   1     1958.00     1977.84     46.28 o 
  -5   1   1     1769.73     1762.66     36.96 o 
  -4   1   1     1099.30     1187.36     27.51 o 
  -3   1   1     4412.44     4378.02    103.26 o 
  -2   1   1      839.78      855.25     20.08 o 
  -1   1   1       94.59      101.98      2.42 o 
   0   1   1        1.56        3.27      0.52 o 
   1   1   1       53.85       45.84      1.48 o 
   2   1   1      289.33      295.17      5.69 o 
   3   1   1     1066.65     1176.62     23.63 o 
   4   1   1     1093.98     1136.77     21.24 o 
   5   1   1     1656.51     1691.85     34.75 o 
   6   1   1      270.73      269.60      7.11 o 
   7   1   1      134.41      141.73      4.43 o 
   8   1   1      236.52      237.00      6.67 o 
   9   1   1      220.96      233.78     12.61 o 
  10   1   1        8.34        9.19      2.98 o 
 -11   2   1      173.64      187.60      7.74 o 
 -10   2   1      274.05      261.86      8.79 o 
  -9   2   1       40.42       38.64      2.68 o 
  -8   2   1       16.54       16.63      1.81 o 
  -7   2   1       63.21       59.88      2.76 o 
  -6   2   1        0.05        0.15      0.77 o 
  -5   2   1       56.08       75.65      2.33 o 
  -4   2   1     2218.18     2255.97     59.71 o 
  -3   2   1      673.52      682.10     16.03 o 
  -2   2   1      850.98      861.22     20.50 o 
  -1   2   1      109.82      102.15      2.91 o 
   0   2   1     7230.35     6096.31    194.54 o 
   1   2   1     4191.62     3991.46     81.44 o 
   2   2   1      219.05      188.41      3.81 o 
   3   2   1      237.46      288.68      6.01 o 
   4   2   1      909.56      914.88     15.85 o 
   5   2   1      566.96      584.47     14.23 o 
   6   2   1       20.47       19.48      1.62 o 
   7   2   1        2.77        1.78      1.45 o 
   8   2   1        7.92        7.42      2.11 o 
   9   2   1       14.56       12.98      1.98 o 
 -11   3   1       12.18        4.68      2.38 o 
 -10   3   1        6.04        4.11      2.76 o 
  -9   3   1       45.87       44.43      2.76 o 
  -8   3   1      351.46      350.84     10.70 o 
  -7   3   1      900.16      859.37     24.21 o 
  -6   3   1      853.33      864.32     20.54 o 
  -5   3   1      187.53      159.58      4.18 o 
  -4   3   1     4063.93     4116.56     95.90 o 
  -3   3   1     3193.53     3152.55     73.86 o 
  -2   3   1      366.66      384.54      6.01 o 
  -1   3   1        4.15        9.85      1.01 o 
   0   3   1      352.96      406.06      8.50 o 
   1   3   1      769.86      827.34     15.54 o 
   2   3   1     1845.73     1853.13     34.41 o 
   3   3   1      397.20      351.55      6.95 o 
   4   3   1      367.72      331.40      7.40 o 
   5   3   1       87.06      105.34      3.54 o 
   6   3   1      643.37      616.31     15.23 o 
   7   3   1      124.91      134.48      4.60 o 
   8   3   1       65.73       64.46      4.23 o 
   9   3   1       33.03       36.70      2.70 o 
 -11   4   1       54.91       58.91      3.55 o 
 -10   4   1        2.47        1.29      3.26 o 
  -9   4   1       43.94       44.38      2.68 o 
  -8   4   1      440.81      450.62     13.31 o 
  -7   4   1       26.43       25.18      1.83 o 
  -6   4   1      306.89      290.75      7.33 o 
  -5   4   1      295.57      286.63      8.86 o 
  -4   4   1       48.95       63.10      2.06 o 
  -3   4   1      376.28      402.65      7.18 o 
  -2   4   1     3599.30     3534.61     65.24 o 
  -1   4   1     3747.53     3745.02     83.41 o 
   0   4   1     1054.35     1009.16     20.64 o 
   1   4   1      117.85      108.18      2.75 o 
   2   4   1      872.44      809.92     16.96 o 
   3   4   1     1172.97     1137.13     21.41 o 
   4   4   1      208.79      202.05      4.94 o 
   5   4   1      125.29      114.38      3.97 o 
   6   4   1       22.29       20.60      2.00 o 
   7   4   1        0.35        0.42      1.80 o 
   8   4   1      104.30      110.67      4.73 o 
 -11   5   1        2.46        3.47      2.60 o 
 -10   5   1       69.41       66.81      3.66 o 
  -9   5   1      545.34      526.27     15.57 o 
  -8   5   1      349.02      356.95     10.86 o 
  -7   5   1      820.64      859.36     24.37 o 
  -6   5   1      915.37      916.61     25.72 o 
  -5   5   1      586.41      602.29     17.09 o 
  -4   5   1      162.07      164.24      3.51 o 
  -3   5   1      216.64      216.68      6.34 o 
  -2   5   1        9.45        5.74      0.77 o 
  -1   5   1       21.64       16.92      1.14 o 
   0   5   1      621.54      641.91     13.34 o 
   1   5   1      218.70      213.53      4.95 o 
   2   5   1       47.33       39.57      1.66 o 
   3   5   1        7.83        9.10      1.17 o 
   4   5   1      436.63      426.12     10.70 o 
   5   5   1      555.61      535.03     14.32 o 
   6   5   1       40.39       42.39      2.78 o 
   7   5   1        2.63        2.51      2.09 o 
 -10   6   1      237.32      236.81     11.50 o 
  -9   6   1      228.14      231.74      9.15 o 
  -8   6   1      152.72      144.42      6.31 o 
  -7   6   1      301.63      297.05     10.92 o 
  -6   6   1       99.13       97.58      3.93 o 
  -5   6   1       22.75       20.68      1.81 o 
  -4   6   1      930.53      913.23     21.47 o 
  -3   6   1      933.18      971.01     22.70 o 
  -2   6   1      399.47      420.76      9.92 o 
  -1   6   1      303.40      296.09      8.26 o 
   0   6   1     1973.10     1948.75     43.68 o 
   1   6   1      697.55      654.78     13.87 o 
   2   6   1      214.24      209.59      5.08 o 
   3   6   1        8.84        8.92      1.32 o 
   4   6   1       64.91       71.31      2.79 o 
   5   6   1       37.78       37.30      4.30 o 
   6   6   1       37.69       27.67      3.13 o 
 -10   7   1      153.82      148.16      6.86 o 
  -9   7   1      237.21      227.18      9.15 o 
  -8   7   1      197.30      196.25      8.03 o 
  -7   7   1      424.06      428.36     12.81 o 
  -6   7   1       66.99       68.11      3.33 o 
  -5   7   1      367.88      358.20     14.11 o 
  -4   7   1      536.19      552.75     13.33 o 
  -3   7   1       56.11       61.80      2.85 o 
  -2   7   1       19.36       19.60      2.54 o 
  -1   7   1       16.12       18.84      1.77 o 
   0   7   1       47.52       42.90      3.47 o 
   1   7   1       37.69       42.76      2.38 o 
   2   7   1      133.17      131.16      4.64 o 
   3   7   1      149.40      139.93      5.09 o 
   4   7   1      245.75      225.94      9.58 o 
   5   7   1       81.67       78.92      5.35 o 
 -10   8   1        7.92        8.85      2.48 o 
  -9   8   1       12.79       12.12      2.42 o 
  -8   8   1        5.30        5.33      2.21 o 
  -7   8   1      294.13      289.72      9.34 o 
  -6   8   1      266.09      260.70      8.37 o 
  -5   8   1      287.38      293.07      7.61 o 
  -4   8   1      266.95      276.74     11.19 o 
  -3   8   1      101.93      105.43      4.62 o 
  -2   8   1      337.17      351.14     12.11 o 
  -1   8   1      664.68      701.06     26.93 o 
   0   8   1      245.22      245.07      6.46 o 
   1   8   1       62.09       57.09      3.27 o 
   2   8   1      139.54      136.45      5.05 o 
   3   8   1       53.08       49.61      3.05 o 
   4   8   1        1.86        8.48      3.14 o 
  -9   9   1       89.16       94.99      4.74 o 
  -8   9   1      176.36      174.66      6.60 o 
  -7   9   1        3.92        2.98      2.22 o 
  -6   9   1      297.81      302.85      9.68 o 
  -5   9   1      291.35      279.09     17.52 o 
  -4   9   1       22.92       28.01      2.49 o 
  -3   9   1        1.41        2.86      1.91 o 
  -2   9   1      152.24      166.66     10.51 o 
  -1   9   1      174.60      187.11      6.32 o 
   0   9   1       95.97       97.32      5.36 o 
   1   9   1      188.93      180.03      6.18 o 
   2   9   1       34.45       31.74      2.63 o 
   3   9   1       88.60       80.80      4.00 o 
  -8  10   1       34.75       38.43      3.39 o 
  -7  10   1      176.45      190.73     11.47 o 
  -6  10   1       15.59       16.97      3.20 o 
  -5  10   1        3.53        1.85      2.05 o 
  -4  10   1      285.33      276.82      8.68 o 
  -3  10   1      156.30      157.34      6.25 o 
  -2  10   1       44.42       45.67      3.15 o 
  -1  10   1       25.99       28.51      4.18 o 
   0  10   1      103.40       97.16     10.23 o 
   1  10   1       98.75       90.93      5.63 o 
  -5  11   1       17.39       14.80      2.54 o 
  -4  11   1      142.21      144.99      9.80 o 
  -3  11   1       37.36       46.89      3.77 o 
   0 -11   2      331.16      330.69     12.00 o 
   1 -11   2      315.99      323.51     16.73 o 
   2 -11   2       50.32       57.64      6.04 o 
   3 -11   2       34.50       38.12      5.58 o 
   4 -11   2        0.79        1.62      2.35 o 
   5 -11   2       13.85       12.10      2.58 o 
   6 -11   2       54.12       55.10      3.61 o 
   7 -11   2      152.64      157.21      5.36 o 
  -2 -10   2       30.10       27.89      4.88 o 
  -1 -10   2       54.39       58.12      3.94 o 
   0 -10   2       18.13       19.73      2.87 o 
   1 -10   2       14.15       11.66      2.63 o 
   2 -10   2      766.23      784.76     76.58 o 
   3 -10   2      260.83      272.76     21.22 o 
   4 -10   2       76.13       76.01      3.75 o 
   5 -10   2       39.72       46.92      3.08 o 
   6 -10   2      217.93      225.46      6.60 o 
   7 -10   2      232.74      238.76      6.84 o 
   8 -10   2       68.07       75.02      4.20 o 
  -4  -9   2       25.84       25.57      4.88 o 
  -3  -9   2      140.46      139.68      9.06 o 
  -2  -9   2      285.82      288.42     14.87 o 
  -1  -9   2       64.86       76.60      4.19 o 
   0  -9   2       92.08       93.67      5.37 o 
   1  -9   2       15.60       18.87      2.34 o 
   2  -9   2      651.39      685.62     21.34 o 
   3  -9   2       21.40       26.78      2.81 o 
   4  -9   2      348.43      365.82     16.10 o 
   5  -9   2      221.16      222.34      7.48 o 
   6  -9   2        8.69       10.79      1.88 o 
   7  -9   2       48.80       43.06      2.47 o 
   8  -9   2      222.46      229.71      7.97 o 
   9  -9   2      369.24      361.07     13.83 o 
  -5  -8   2       77.23       72.06      4.65 o 
  -4  -8   2        0.47        3.83      2.47 o 
  -3  -8   2       26.63       31.59      3.04 o 
  -2  -8   2        2.86        2.15      1.59 o 
  -1  -8   2       47.99       47.06      2.65 o 
   0  -8   2        7.37        8.21      1.74 o 
   1  -8   2     1186.22     1213.19     27.84 o 
   2  -8   2      975.13      967.33     27.81 o 
   3  -8   2      841.02      844.65     22.69 o 
   4  -8   2     1787.37     1827.04     42.43 o 
   5  -8   2      236.44      245.38      6.58 o 
   6  -8   2       45.33       45.12      2.22 o 
   7  -8   2        6.08        5.57      1.73 o 
   8  -8   2       13.34       14.15      2.68 o 
   9  -8   2        5.04        6.79      2.74 o 
  10  -8   2       40.55       42.48      4.07 o 
  -6  -7   2       16.50       19.87      2.65 o 
  -5  -7   2       27.67       33.68      2.80 o 
  -4  -7   2      515.14      500.28     17.23 o 
  -3  -7   2      310.61      326.73     11.22 o 
  -2  -7   2       16.32       16.37      1.35 o 
  -1  -7   2      158.37      160.86      4.19 o 
   0  -7   2     1293.59     1323.76     25.16 o 
   1  -7   2      962.37      971.86     18.29 o 
   2  -7   2        9.93       12.79      1.04 o 
   3  -7   2     1180.23     1193.46     22.80 o 
   4  -7   2       35.59       30.29      1.87 o 
   5  -7   2      100.32      101.61      3.29 o 
   6  -7   2      164.13      163.48      5.37 o 
   7  -7   2      469.13      469.70     13.14 o 
   8  -7   2       61.74       66.51      4.07 o 
   9  -7   2       58.14       57.99      4.17 o 
  10  -7   2      209.76      218.35     15.22 o 
  -7  -6   2      127.97      117.91      7.05 o 
  -6  -6   2       43.05       42.26      3.02 o 
  -5  -6   2       46.42       40.07      4.63 o 
  -4  -6   2       67.30       62.04      3.83 o 
  -3  -6   2        7.75        7.97      1.20 o 
  -2  -6   2      130.57      131.33      3.52 o 
  -1  -6   2      687.70      680.92     13.34 o 
   0  -6   2     1124.16     1151.88     20.15 o 
   1  -6   2     1769.54     1774.17     33.43 o 
   2  -6   2     1816.73     1789.85     31.02 o 
   3  -6   2     2265.92     2289.69     39.73 o 
   4  -6   2      201.10      208.63      5.20 o 
   5  -6   2       17.80       26.28      1.48 o 
   6  -6   2       75.70       76.05      4.01 o 
   7  -6   2      244.15      252.80      6.71 o 
   8  -6   2        4.03        5.93      2.02 o 
   9  -6   2       36.17       33.43      2.80 o 
  10  -6   2       12.87       14.40      2.69 o 
  11  -6   2        3.46        4.65      5.11 o 
  -8  -5   2        6.59        2.22      3.20 o 
  -7  -5   2        5.97        5.81      1.92 o 
  -6  -5   2      509.81      477.63     19.39 o 
  -5  -5   2      659.69      644.32     15.82 o 
  -4  -5   2      173.17      175.12      4.55 o 
  -3  -5   2       40.59       37.01      1.54 o 
  -2  -5   2      883.40      823.35     16.74 o 
  -1  -5   2     2482.20     2519.45     56.54 o 
   0  -5   2       12.94       11.49      1.12 o 
   1  -5   2       37.69       39.58      1.45 o 
   2  -5   2      438.47      472.82      7.98 o 
   3  -5   2      486.13      541.62      9.68 o 
   4  -5   2      656.93      684.46     13.01 o 
   5  -5   2     1290.91     1359.11     31.77 o 
   6  -5   2      721.37      747.05     17.85 o 
   7  -5   2       41.31       42.24      2.04 o 
   8  -5   2      524.77      515.72     15.34 o 
   9  -5   2      663.66      641.71     18.92 o 
  10  -5   2      146.73      145.84      5.98 o 
  11  -5   2        6.29        4.34      2.67 o 
  -8  -4   2      113.11      119.94      5.52 o 
  -7  -4   2       59.42       70.09      6.06 o 
  -6  -4   2      229.46      215.82      6.10 o 
  -5  -4   2      103.93       99.89      3.06 o 
  -4  -4   2      383.60      403.21      8.32 o 
  -3  -4   2      365.79      388.61      7.25 o 
  -2  -4   2      302.99      324.37      6.07 o 
  -1  -4   2       81.02       58.50      1.65 o 
   0  -4   2     4448.26     4421.71     83.09 o 
   1  -4   2     2143.54     2065.86     34.36 o 
   2  -4   2      483.35      449.43      8.00 o 
   3  -4   2     2363.76     2597.31     44.79 o 
   4  -4   2     2250.67     2320.88     43.02 o 
   5  -4   2      276.95      245.61      5.53 o 
   6  -4   2       10.85        9.88      1.34 o 
   7  -4   2       99.25      100.39      3.30 o 
   8  -4   2       88.01       81.90      2.96 o 
   9  -4   2       33.93       31.13      2.71 o 
  10  -4   2       23.24       20.61      2.82 o 
  11  -4   2      111.70      105.51      5.25 o 
  -9  -3   2        5.34        4.07      2.76 o 
  -8  -3   2       70.72       65.03      3.83 o 
  -7  -3   2      104.92      112.19      4.90 o 
  -6  -3   2       21.89       22.62      2.42 o 
  -5  -3   2      187.44      195.05      4.73 o 
  -4  -3   2     1843.76     1850.32     32.70 o 
  -3  -3   2     1731.31     1723.89     33.35 o 
  -2  -3   2     1659.36     1716.14     30.21 o 
  -1  -3   2      406.82      447.70      7.91 o 
   0  -3   2     2160.55     2078.95     39.02 o 
   1  -3   2     5581.52     5326.49    119.20 o 
   2  -3   2     1731.18     1828.16     31.63 o 
   3  -3   2     1032.74     1080.77     18.79 o 
   4  -3   2     1732.67     1823.71     31.20 o 
   5  -3   2      832.50      898.66     16.90 o 
   6  -3   2      860.40      829.20     19.65 o 
   7  -3   2      685.15      677.54     16.23 o 
   8  -3   2      205.16      205.09      5.64 o 
   9  -3   2       80.25       82.94      4.16 o 
  10  -3   2      105.08      103.42      4.86 o 
  11  -3   2       46.70       46.81      5.39 o 
  -9  -2   2       50.32       59.21      3.68 o 
  -8  -2   2       77.64       85.61      4.68 o 
  -7  -2   2      268.09      266.37      8.58 o 
  -6  -2   2      355.29      359.27     10.83 o 
  -5  -2   2       39.78       44.49      1.52 o 
  -4  -2   2      313.89      318.21      5.46 o 
  -3  -2   2      764.03      851.67     14.04 o 
  -2  -2   2     1861.24     1804.64     31.85 o 
  -1  -2   2     2840.71     2731.31     51.45 o 
   0  -2   2     6271.51     5415.83    143.42 o 
   1  -2   2     1884.59     2019.54     35.02 o 
   2  -2   2    12266.79     9800.99    173.69 o 
   3  -2   2     1254.14     1198.44     20.77 o 
   4  -2   2      379.93      378.28      6.74 o 
   5  -2   2      133.87      132.75      2.94 o 
   6  -2   2      287.78      288.44      7.39 o 
   7  -2   2      137.05      137.73      4.11 o 
   8  -2   2       20.04       21.75      1.69 o 
   9  -2   2       65.58       70.05      3.83 o 
  10  -2   2       50.29       51.53      3.74 o 
 -10  -1   2       42.67       38.52      3.42 o 
  -9  -1   2       15.14       16.08      2.37 o 
  -8  -1   2       53.62       46.78      2.93 o 
  -7  -1   2        4.05        3.27      1.50 o 
  -6  -1   2     1571.47     1569.14     43.65 o 
  -5  -1   2     6729.61     6596.96    137.91 o 
  -4  -1   2     2844.61     2845.56     54.86 o 
  -3  -1   2       63.02       45.56      1.23 o 
  -2  -1   2      595.87      555.92     13.50 o 
  -1  -1   2     1519.24     1510.26     28.33 o 
   0  -1   2     1453.77     1521.14     28.81 o 
   1  -1   2     7508.55     6699.44    179.70 o 
   2  -1   2       34.43       40.39      1.02 o 
   3  -1   2        5.01        8.24      1.21 o 
   4  -1   2     1542.08     1624.79     30.24 o 
   5  -1   2     1444.38     1427.41     26.67 o 
   6  -1   2      726.57      717.96     17.20 o 
   7  -1   2       36.69       40.15      2.11 o 
   8  -1   2      227.62      228.59      8.42 o 
   9  -1   2      399.16      385.53     11.41 o 
  10  -1   2       58.43       52.36      3.83 o 
 -10   0   2      226.99      235.47     10.51 o 
  -9   0   2      216.64      218.97      7.59 o 
  -8   0   2        5.08        5.03      1.82 o 
  -7   0   2      256.51      269.42      8.41 o 
  -6   0   2      372.88      398.86      9.85 o 
  -5   0   2       36.88       45.18      1.49 o 
  -4   0   2     3877.64     4111.72     79.12 o 
  -3   0   2      508.35      507.11      9.91 o 
  -2   0   2       15.46       23.50      0.89 o 
  -1   0   2      108.93      106.03      2.60 o 
   0   0   2     1580.76     1633.16     27.93 o 
   1   0   2     6142.76     6271.02    127.68 o 
   2   0   2     2793.05     2886.95     53.40 o 
   3   0   2       87.60       86.05      1.97 o 
   4   0   2     3385.20     3631.52     67.04 o 
   5   0   2      889.67      875.04     16.55 o 
   6   0   2      102.01      102.75      3.34 o 
   7   0   2       66.44       66.25      2.78 o 
   8   0   2        1.48        0.78      2.08 o 
   9   0   2       13.84       13.57      1.92 o 
  10   0   2      167.19      156.33      6.76 o 
 -10   1   2        2.13        4.73      2.24 o 
  -9   1   2        5.14        1.64      1.88 o 
  -8   1   2      499.42      476.79     14.11 o 
  -7   1   2      670.87      668.71     19.08 o 
  -6   1   2      955.85      983.84     20.85 o 
  -5   1   2      994.18      976.95     20.63 o 
  -4   1   2     1919.91     1955.86     41.49 o 
  -3   1   2     1395.58     1234.94     26.08 o 
  -2   1   2     1452.24     1305.86     34.81 o 
  -1   1   2       17.25       16.05      0.63 o 
   0   1   2      109.58      115.27      4.53 o 
   1   1   2      116.42      121.77      2.81 o 
   2   1   2       88.74      109.57      2.17 o 
   3   1   2     1850.27     1899.90     35.27 o 
   4   1   2       62.54       45.82      2.51 o 
   5   1   2       95.89      102.41      2.88 o 
   6   1   2      492.93      506.56     12.50 o 
   7   1   2      850.32      860.26     20.77 o 
   8   1   2      371.67      371.05      9.78 o 
   9   1   2       19.51       21.33      2.21 o 
 -11   2   2      130.90      148.87      7.42 o 
 -10   2   2        3.69        6.00      2.05 o 
  -9   2   2       10.54       10.64      1.91 o 
  -8   2   2      136.93      143.26      5.09 o 
  -7   2   2      433.98      433.57     10.66 o 
  -6   2   2       36.44       37.55      1.41 o 
  -5   2   2       29.43       30.33      1.38 o 
  -4   2   2       22.09       34.51      1.34 o 
  -3   2   2      127.75      143.32      3.24 o 
  -2   2   2     4811.13     4261.75     84.00 o 
  -1   2   2     7088.64     6072.32    106.34 o 
   0   2   2      582.18      550.55     11.12 o 
   1   2   2     1234.47     1316.21     24.62 o 
   2   2   2     3193.69     3202.18     59.23 o 
   3   2   2     2250.86     2330.85     43.17 o 
   4   2   2      257.48      231.53      4.48 o 
   5   2   2       13.02       14.53      1.11 o 
   6   2   2       27.96       33.63      2.07 o 
   7   2   2        3.35        4.10      1.72 o 
   8   2   2      133.67      137.50      7.55 o 
   9   2   2      225.64      220.07      6.84 o 
 -11   3   2       53.88       59.28      3.95 o 
 -10   3   2      102.21      100.84      5.36 o 
  -9   3   2      345.11      326.26     10.09 o 
  -8   3   2      168.98      158.25      5.46 o 
  -7   3   2       77.63       75.22      2.71 o 
  -6   3   2     1174.59     1197.91     28.16 o 
  -5   3   2     3182.99     3102.69     72.23 o 
  -4   3   2      760.05      781.99     18.41 o 
  -3   3   2      206.44      199.45      4.50 o 
  -2   3   2      105.39      162.42      3.02 o 
  -1   3   2      661.18      638.92     16.14 o 
   0   3   2      113.31      147.92      3.07 o 
   1   3   2        0.93        3.02      0.52 o 
   2   3   2       58.07       48.45      1.58 o 
   3   3   2       74.33       78.74      3.43 o 
   4   3   2      262.38      267.96      6.19 o 
   5   3   2      523.75      536.66     11.69 o 
   6   3   2      493.32      459.55     11.74 o 
   7   3   2      102.42      105.96      3.98 o 
   8   3   2      138.21      149.44      6.51 o 
 -11   4   2       39.10       36.87      2.89 o 
 -10   4   2      359.91      346.22     10.74 o 
  -9   4   2      195.33      205.04      6.91 o 
  -8   4   2        1.94        1.24      1.42 o 
  -7   4   2        7.72       10.99      1.44 o 
  -6   4   2      137.64      133.60      4.23 o 
  -5   4   2       16.48       15.77      1.11 o 
  -4   4   2     1328.83     1370.05     29.01 o 
  -3   4   2     1965.01     2008.44     48.53 o 
  -2   4   2     2185.64     2152.97     42.83 o 
  -1   4   2       17.03       29.35      1.69 o 
   0   4   2     1573.31     1425.59     29.14 o 
   1   4   2     3526.74     3311.96     60.91 o 
   2   4   2      326.94      320.23      6.44 o 
   3   4   2       42.72       43.94      1.60 o 
   4   4   2       51.08       52.83      3.01 o 
   5   4   2      110.42      117.50      4.13 o 
   6   4   2       17.31       19.37      2.03 o 
   7   4   2       37.89       33.13      3.02 o 
   8   4   2       10.37        7.40      2.32 o 
 -11   5   2      176.22      172.69      7.56 o 
 -10   5   2       85.08       82.54      4.56 o 
  -9   5   2      105.31      101.10      4.94 o 
  -8   5   2      112.21      109.37      5.07 o 
  -7   5   2      491.34      457.94     15.98 o 
  -6   5   2      262.37      275.44      8.35 o 
  -5   5   2      169.14      162.43      5.78 o 
  -4   5   2      303.94      294.45      9.56 o 
  -3   5   2      929.68      855.29     16.02 o 
  -2   5   2      317.29      320.86      6.65 o 
  -1   5   2        1.15        5.00      0.78 o 
   0   5   2        6.26        9.68      1.15 o 
   1   5   2      778.88      755.79     18.69 o 
   2   5   2      785.19      768.35     16.15 o 
   3   5   2      327.39      312.80      7.17 o 
   4   5   2      282.27      261.12     10.57 o 
   5   5   2       64.24       63.37      3.04 o 
   6   5   2      187.12      174.48      6.85 o 
   7   5   2      348.17      331.50     15.32 o 
 -10   6   2       21.62       13.36      3.95 o 
  -9   6   2        2.84        1.55      2.32 o 
  -8   6   2      103.58      104.09      5.02 o 
  -7   6   2      304.54      308.98      9.49 o 
  -6   6   2      227.58      219.51      7.04 o 
  -5   6   2      334.96      335.05     10.01 o 
  -4   6   2       93.66       95.46      3.76 o 
  -3   6   2      103.96      112.42      4.29 o 
  -2   6   2     1022.02     1064.76     28.21 o 
  -1   6   2     1000.37      981.42     32.23 o 
   0   6   2      827.73      799.14     21.22 o 
   1   6   2       23.91       21.83      3.02 o 
   2   6   2      878.88      831.75     22.32 o 
   3   6   2      247.68      239.17      9.21 o 
   4   6   2        2.61        3.53      1.86 o 
   5   6   2        8.47        4.79      2.77 o 
   6   6   2        6.19        6.30      2.95 o 
 -10   7   2       51.80       53.11      5.46 o 
  -9   7   2       44.90       45.65      3.12 o 
  -8   7   2       25.77       26.51      2.45 o 
  -7   7   2      152.52      154.61      5.67 o 
  -6   7   2      411.41      415.92     12.37 o 
  -5   7   2      318.75      324.15      9.84 o 
  -4   7   2      172.03      185.09      5.65 o 
  -3   7   2      419.33      423.56     18.87 o 
  -2   7   2      149.19      139.47      5.53 o 
  -1   7   2       80.81       74.45      8.60 o 
   0   7   2       47.17       43.09      3.01 o 
   1   7   2      427.62      401.53     11.36 o 
   2   7   2      238.54      211.26      6.69 o 
   3   7   2      117.88      110.46      4.52 o 
   4   7   2      258.31      244.61      7.91 o 
   5   7   2       57.33       52.72      4.30 o 
  -9   8   2      120.83      121.53      5.23 o 
  -8   8   2        2.78        3.74      2.25 o 
  -7   8   2      113.83      114.59      4.78 o 
  -6   8   2       64.91       72.44      3.62 o 
  -5   8   2       40.89       40.31      3.20 o 
  -4   8   2       78.58       79.56      5.11 o 
  -3   8   2      310.13      343.63     12.84 o 
  -2   8   2      402.21      421.53     13.55 o 
  -1   8   2       87.58       81.74      3.61 o 
   0   8   2      179.42      168.40      7.20 o 
   1   8   2      514.55      495.36     17.58 o 
   2   8   2      110.78      113.69      4.62 o 
   3   8   2       48.38       41.07      3.60 o 
   4   8   2        0.66       -0.46      2.32 o 
  -8   9   2       98.94       98.56      4.78 o 
  -7   9   2      272.01      274.87     11.08 o 
  -6   9   2       56.39       57.39      4.07 o 
  -5   9   2       13.91       13.09      2.78 o 
  -4   9   2      332.31      320.75     11.84 o 
  -3   9   2      238.77      248.02     11.07 o 
  -2   9   2        3.32        5.07      1.95 o 
  -1   9   2       73.70       70.58      3.57 o 
   0   9   2       29.08       19.60      3.14 o 
   1   9   2       27.61       20.17      3.20 o 
   2   9   2       48.36       39.23      2.98 o 
  -7  10   2       43.61       43.62      4.43 o 
  -6  10   2       12.56       10.87      3.27 o 
  -5  10   2      129.60      135.16      9.30 o 
  -4  10   2        9.89       12.29      2.31 o 
  -3  10   2       13.87       15.15      2.58 o 
  -2  10   2       37.88       38.35      3.06 o 
  -1  10   2      270.86      278.87     20.34 o 
   0  10   2       63.69       63.23      4.68 o 
   0 -11   3       22.86       26.33      3.44 o 
   1 -11   3        3.87        2.67      2.96 o 
   2 -11   3        0.98        1.86      4.18 o 
   3 -11   3      107.53      131.08      9.30 o 
   4 -11   3        1.76        9.06      4.65 o 
   5 -11   3       27.32       27.42      3.69 o 
   6 -11   3        2.61        1.85      2.41 o 
   7 -11   3        2.29        1.40      2.24 o 
  -2 -10   3       59.56       52.99      5.81 o 
  -1 -10   3       28.63       28.08      3.27 o 
   0 -10   3      150.99      160.10      6.90 o 
   1 -10   3      277.99      296.03     10.84 o 
   2 -10   3      360.96      380.56     13.31 o 
   3 -10   3       10.92        5.11      3.95 o 
   4 -10   3      377.73      375.74     11.13 o 
   5 -10   3      634.68      631.93     17.71 o 
   6 -10   3      278.56      286.03      7.92 o 
   7 -10   3        5.63        8.28      2.42 o 
   8 -10   3        0.80       -1.43      2.00 o 
  -4  -9   3       43.80       54.15      6.04 o 
  -3  -9   3       80.04       79.48      6.51 o 
  -2  -9   3       25.10       30.91      4.65 o 
  -1  -9   3      136.07      135.20      6.62 o 
   0  -9   3      904.79      926.11     29.33 o 
   1  -9   3      313.63      329.78     11.59 o 
   2  -9   3       29.43       33.95      2.09 o 
   3  -9   3      114.65      117.30      5.30 o 
   4  -9   3       19.02       22.28      2.18 o 
   5  -9   3        0.93        2.11      1.59 o 
   6  -9   3      129.00      133.15      4.44 o 
   7  -9   3      470.39      482.08     12.17 o 
   8  -9   3      197.98      202.55      6.79 o 
   9  -9   3       24.13       23.67      3.74 o 
  -5  -8   3       11.26       11.42      3.02 o 
  -4  -8   3       25.38       23.29      2.64 o 
  -3  -8   3      547.13      516.51     14.76 o 
  -2  -8   3        0.29        0.31      1.79 o 
  -1  -8   3      428.53      427.56      9.44 o 
   0  -8   3      744.43      739.82     15.57 o 
   1  -8   3      738.08      744.24     20.05 o 
   2  -8   3      842.95      884.82     20.30 o 
   3  -8   3      689.57      714.57     16.54 o 
   4  -8   3      235.26      236.10      6.38 o 
   5  -8   3       18.87       20.44      1.74 o 
   6  -8   3       97.00      105.55      3.68 o 
   7  -8   3      336.56      327.40      9.70 o 
   8  -8   3       20.67       21.20      2.35 o 
   9  -8   3       19.23       22.38      5.11 o 
  10  -8   3        1.86        3.17      3.29 o 
  -6  -7   3       45.99       44.85      3.09 o 
  -5  -7   3       75.36       87.47      4.18 o 
  -4  -7   3      108.91      103.15      4.36 o 
  -3  -7   3       46.51       53.96      2.26 o 
  -2  -7   3     1526.89     1552.27     43.51 o 
  -1  -7   3     1363.29     1317.26     30.65 o 
   0  -7   3      389.41      391.75      7.26 o 
   1  -7   3       33.80       36.50      1.33 o 
   2  -7   3       17.61       23.87      1.67 o 
   3  -7   3       94.64      103.05      2.49 o 
   4  -7   3       12.15       14.38      1.10 o 
   5  -7   3      326.59      324.88      8.33 o 
   6  -7   3      254.88      252.66      6.74 o 
   7  -7   3       39.81       37.42      2.09 o 
   8  -7   3      531.16      531.27     13.19 o 
   9  -7   3      286.00      282.66      9.38 o 
  10  -7   3       70.34       76.26      5.19 o 
  -7  -6   3       32.82       30.73      3.49 o 
  -6  -6   3       68.23       59.82      4.63 o 
  -5  -6   3       64.07       67.44      2.92 o 
  -4  -6   3       60.22       53.89      2.14 o 
  -3  -6   3      286.57      277.57      8.51 o 
  -2  -6   3      210.28      225.32      6.21 o 
  -1  -6   3      195.55      211.90      4.49 o 
   0  -6   3      248.55      251.84      4.82 o 
   1  -6   3     1763.32     1758.16     30.50 o 
   2  -6   3     1016.70     1071.65     17.71 o 
   3  -6   3       85.26      100.44      2.17 o 
   4  -6   3      488.85      488.64      8.86 o 
   5  -6   3      899.25      900.89     21.42 o 
   6  -6   3     1025.16     1039.31     24.66 o 
   7  -6   3        1.41       -1.51      1.51 o 
   8  -6   3       19.63       22.82      1.86 o 
   9  -6   3       57.03       60.39      3.62 o 
  10  -6   3        2.43        3.34      2.59 o 
  -8  -5   3       25.63       24.70      3.65 o 
  -7  -5   3      233.73      253.73     10.39 o 
  -6  -5   3       30.75       28.95      2.08 o 
  -5  -5   3       11.70       14.54      1.52 o 
  -4  -5   3      578.15      581.51     11.83 o 
  -3  -5   3     2107.81     2162.74     41.75 o 
  -2  -5   3      443.61      432.60      8.03 o 
  -1  -5   3      467.38      476.32      9.60 o 
   0  -5   3     1456.63     1439.27     24.98 o 
   1  -5   3     2317.19     2437.67     42.06 o 
   2  -5   3       11.94       16.69      0.70 o 
   3  -5   3     1433.55     1576.89     27.39 o 
   4  -5   3      546.26      542.38      9.72 o 
   5  -5   3       15.58       15.19      1.08 o 
   6  -5   3      187.11      178.16      5.00 o 
   7  -5   3     1419.93     1416.48     33.19 o 
   8  -5   3      493.45      516.88     12.78 o 
   9  -5   3       33.11       28.28      2.36 o 
  10  -5   3      294.58      287.19      9.66 o 
  -8  -4   3       58.46       62.30      4.39 o 
  -7  -4   3      307.29      318.39     10.29 o 
  -6  -4   3        3.07        3.75      1.89 o 
  -5  -4   3       56.08       58.75      2.03 o 
  -4  -4   3       88.65       96.71      2.66 o 
  -3  -4   3      169.75      184.11      4.12 o 
  -2  -4   3      365.26      414.64      7.48 o 
  -1  -4   3      240.88      199.75      3.78 o 
   0  -4   3     1669.85     1713.47     29.67 o 
   1  -4   3     1919.85     1997.99     32.59 o 
   2  -4   3     2610.14     2744.13     47.35 o 
   3  -4   3     1940.65     1918.48     33.22 o 
   4  -4   3      913.98      873.56     15.32 o 
   5  -4   3      154.45      142.20      3.19 o 
   6  -4   3      482.23      482.85     11.83 o 
   7  -4   3      490.14      492.66     12.13 o 
   8  -4   3      122.26      127.39      5.33 o 
   9  -4   3      340.47      345.04      9.27 o 
  10  -4   3       19.86       16.75      2.79 o 
  -9  -3   3       13.88       16.00      3.39 o 
  -8  -3   3        0.78        0.95      2.17 o 
  -7  -3   3       45.52       45.28      2.96 o 
  -6  -3   3      457.83      482.37     14.38 o 
  -5  -3   3     2414.66     2449.91     52.92 o 
  -4  -3   3      725.39      734.08     13.19 o 
  -3  -3   3      734.73      754.45     14.38 o 
  -2  -3   3     2851.68     2770.92     53.46 o 
  -1  -3   3     2507.62     2477.15     46.70 o 
   0  -3   3      339.56      321.65      6.46 o 
   1  -3   3      507.41      555.90      9.79 o 
   2  -3   3      740.48      827.52     15.92 o 
   3  -3   3        3.34       11.09      1.36 o 
   4  -3   3      278.91      263.54      4.90 o 
   5  -3   3      455.53      446.00      8.69 o 
   6  -3   3      469.07      468.96     11.54 o 
   7  -3   3      189.15      197.65      5.50 o 
   8  -3   3      103.07      102.07      3.57 o 
   9  -3   3      628.12      635.76     15.62 o 
  10  -3   3       67.20       68.26      4.06 o 
  -9  -2   3      223.01      243.64     11.65 o 
  -8  -2   3      528.10      499.55     15.06 o 
  -7  -2   3      358.82      349.70     10.76 o 
  -6  -2   3      192.55      196.51      6.46 o 
  -5  -2   3      502.05      456.28     10.06 o 
  -4  -2   3      114.03      104.71      2.89 o 
  -3  -2   3      383.51      383.80      7.73 o 
  -2  -2   3      248.31      249.05      4.86 o 
  -1  -2   3       45.96       47.84      1.09 o 
   0  -2   3     4060.30     4054.47     82.60 o 
   1  -2   3     2323.54     2309.24     39.88 o 
   2  -2   3     4571.74     4696.31     81.06 o 
   3  -2   3     1505.51     1528.64     26.58 o 
   4  -2   3     1471.54     1517.32     26.33 o 
   5  -2   3      712.88      701.93     13.37 o 
   6  -2   3      781.95      810.39     19.35 o 
   7  -2   3        0.34        0.47      1.21 o 
   8  -2   3      100.89      104.28      3.68 o 
   9  -2   3        5.02        5.23      1.79 o 
  10  -2   3        1.73       -0.48      2.57 o 
 -10  -1   3       51.05       47.39      3.55 o 
  -9  -1   3       58.87       55.40      4.90 o 
  -8  -1   3      524.59      514.93     15.27 o 
  -7  -1   3     1458.26     1454.10     40.49 o 
  -6  -1   3     2079.96     2084.17     49.75 o 
  -5  -1   3       90.90      106.43      3.26 o 
  -4  -1   3      597.93      558.89     11.06 o 
  -3  -1   3     3839.16     3616.61     69.89 o 
  -2  -1   3      161.32      146.29      7.61 o 
  -1  -1   3       34.79       36.82      1.16 o 
   0  -1   3      402.72      422.54      8.19 o 
   1  -1   3     1295.96     1348.67     23.32 o 
   2  -1   3      224.08      262.98      4.84 o 
   3  -1   3      915.16      976.72     17.03 o 
   4  -1   3      317.30      291.02      5.69 o 
   5  -1   3       26.98       30.40      1.23 o 
   6  -1   3      187.82      195.09      5.37 o 
   7  -1   3     1318.91     1301.24     30.76 o 
   8  -1   3      564.26      570.13     14.83 o 
   9  -1   3       55.26       58.09      2.95 o 
  10  -1   3       36.59       34.20      2.50 o 
 -10   0   3       15.49       19.80      4.56 o 
  -9   0   3      112.30      125.62      9.56 o 
  -8   0   3      515.17      519.96     15.30 o 
  -7   0   3       69.59       69.86      4.03 o 
  -6   0   3       31.29       30.52      1.91 o 
  -5   0   3        0.32        0.79      0.52 o 
  -4   0   3        1.56        1.44      0.41 o 
  -3   0   3      474.82      554.85     11.72 o 
  -2   0   3     2867.01     2837.50     78.20 o 
  -1   0   3     3083.95     3152.43     73.03 o 
   0   0   3     4465.40     4623.24     86.34 o 
   1   0   3      584.81      614.90     11.64 o 
   2   0   3     3339.78     3572.51     66.19 o 
   3   0   3     3784.46     3916.45     72.38 o 
   4   0   3      985.80     1002.92     18.87 o 
   5   0   3      210.33      221.68      4.69 o 
   6   0   3       45.31       46.94      2.95 o 
   7   0   3       24.98       24.33      1.87 o 
   8   0   3       93.64       91.32      5.03 o 
   9   0   3       47.43       49.60      4.06 o 
  10   0   3       45.11       46.07      2.87 o 
 -10   1   3       24.12       24.84      2.61 o 
  -9   1   3       98.81      105.38      4.40 o 
  -8   1   3      113.09      103.70      4.20 o 
  -7   1   3      162.41      154.19      4.24 o 
  -6   1   3      425.02      458.09      9.91 o 
  -5   1   3     1484.11     1352.57     26.29 o 
  -4   1   3     2819.59     2844.68     81.83 o 
  -3   1   3       72.32       94.53      3.22 o 
  -2   1   3      559.55      599.76     14.49 o 
  -1   1   3     3164.90     3088.33     71.74 o 
   0   1   3      810.10      807.00     17.00 o 
   1   1   3        0.08       -0.37      0.37 o 
   2   1   3        3.95       10.92      0.69 o 
   3   1   3      179.44      207.43      4.30 o 
   4   1   3      484.03      514.72      9.99 o 
   5   1   3     1495.81     1572.46     32.40 o 
   6   1   3     1707.73     1634.27     38.39 o 
   7   1   3       62.31       68.40      3.05 o 
   8   1   3      109.46      106.87      5.03 o 
   9   1   3       92.21      109.80      4.86 o 
 -10   2   3       85.53       96.31      4.23 o 
  -9   2   3      445.59      462.00     13.74 o 
  -8   2   3      405.70      403.26     11.93 o 
  -7   2   3       68.42       73.96      2.39 o 
  -6   2   3      123.51      129.98      3.45 o 
  -5   2   3        1.43        3.64      0.46 o 
  -4   2   3      655.85      688.65     14.74 o 
  -3   2   3     2322.15     2249.45     43.66 o 
  -2   2   3      549.00      491.44     11.95 o 
  -1   2   3      857.89      864.08     17.33 o 
   0   2   3     2541.76     2570.27     53.33 o 
   1   2   3     2276.77     2311.83     46.23 o 
   2   2   3     1300.51     1224.18     24.67 o 
   3   2   3      301.98      297.60      6.03 o 
   4   2   3      407.68      436.75      7.92 o 
   5   2   3      229.32      245.81      5.27 o 
   6   2   3       37.48       34.03      2.19 o 
   7   2   3      204.97      190.02      6.24 o 
   8   2   3        0.71        2.37      1.92 o 
   9   2   3       33.86       38.74      2.84 o 
 -11   3   3       76.06       76.89      4.10 o 
 -10   3   3        1.40        4.00      1.76 o 
  -9   3   3        1.96        3.58      1.61 o 
  -8   3   3       78.20       84.63      3.43 o 
  -7   3   3     1330.34     1264.76     29.76 o 
  -6   3   3      618.56      620.83     14.75 o 
  -5   3   3      213.39      219.78      5.47 o 
  -4   3   3      286.55      258.95      5.83 o 
  -3   3   3     1433.65     1309.28     25.56 o 
  -2   3   3     1151.94     1020.16     28.13 o 
  -1   3   3     1085.95     1185.22     22.02 o 
   0   3   3        5.61       10.78      1.14 o 
   1   3   3      219.99      215.98      4.40 o 
   2   3   3       13.33       14.44      1.03 o 
   3   3   3      325.55      325.91      6.63 o 
   4   3   3      956.63      903.82     21.50 o 
   5   3   3      252.85      252.95      6.18 o 
   6   3   3      174.85      179.49      5.57 o 
   7   3   3      316.88      309.25     11.24 o 
   8   3   3      206.48      228.60      7.03 o 
 -11   4   3      133.00      157.81      8.13 o 
 -10   4   3       16.45       20.05      2.75 o 
  -9   4   3       94.92       94.17      3.89 o 
  -8   4   3       32.49       34.36      2.02 o 
  -7   4   3      227.68      221.15      5.72 o 
  -6   4   3        3.71        4.42      0.86 o 
  -5   4   3      753.16      773.12     18.72 o 
  -4   4   3      148.19      149.08      3.59 o 
  -3   4   3       32.25       44.26      1.92 o 
  -2   4   3      641.42      576.98     14.02 o 
  -1   4   3     1471.23     1412.34     28.80 o 
   0   4   3     1269.51     1250.88     31.23 o 
   1   4   3       77.91       75.17      3.45 o 
   2   4   3      509.60      472.55     10.72 o 
   3   4   3      593.97      605.57     11.77 o 
   4   4   3      690.65      696.19     14.93 o 
   5   4   3       90.14       95.67      3.26 o 
   6   4   3        3.01        1.64      1.95 o 
   7   4   3        0.53       -1.64      5.10 o 
 -10   5   3        0.51        0.23      2.44 o 
  -9   5   3       75.70       71.49      3.73 o 
  -8   5   3      192.65      191.55      7.37 o 
  -7   5   3       74.46       76.64      3.83 o 
  -6   5   3       40.33       48.21      2.50 o 
  -5   5   3     2839.72     2799.62     76.37 o 
  -4   5   3      532.51      529.91     15.13 o 
  -3   5   3      183.77      181.61      6.85 o 
  -2   5   3      441.21      417.89     12.38 o 
  -1   5   3      810.42      800.75     26.50 o 
   0   5   3        9.27        7.13      1.21 o 
   1   5   3      292.17      288.54      8.28 o 
   2   5   3      241.82      214.84      5.19 o 
   3   5   3       43.75       39.45      2.19 o 
   4   5   3      154.43      149.13      4.87 o 
   5   5   3      431.06      407.46     10.66 o 
   6   5   3      498.62      462.75     14.63 o 
 -10   6   3       95.56       97.33     11.50 o 
  -9   6   3      180.19      184.87      7.52 o 
  -8   6   3        4.98        1.94      1.72 o 
  -7   6   3        8.94       14.29      1.89 o 
  -6   6   3       79.11       83.27      3.62 o 
  -5   6   3      398.17      393.56     11.56 o 
  -4   6   3      240.56      249.27      7.74 o 
  -3   6   3      458.13      467.25     10.85 o 
  -2   6   3      235.93      244.26     14.64 o 
  -1   6   3      181.23      176.96      6.98 o 
   0   6   3      794.29      777.86     26.49 o 
   1   6   3      974.72      944.17     25.06 o 
   2   6   3      235.74      223.28      6.91 o 
   3   6   3       18.54       22.31      2.08 o 
   4   6   3      151.66      145.69      5.39 o 
   5   6   3       39.66       41.98      3.20 o 
 -10   7   3       10.59       10.82      2.31 o 
  -9   7   3       49.24       46.83      3.02 o 
  -8   7   3      119.85      114.33      4.72 o 
  -7   7   3       52.45       54.34      2.97 o 
  -6   7   3      780.86      806.62     22.84 o 
  -5   7   3      204.33      220.00      7.27 o 
  -4   7   3      181.62      165.27     11.74 o 
  -3   7   3      707.54      657.08     17.79 o 
  -2   7   3      126.68      129.20      6.68 o 
  -1   7   3        8.44        6.77      2.11 o 
   0   7   3      237.69      233.96      9.05 o 
   1   7   3       37.96       31.53      2.92 o 
   2   7   3       40.07       36.01      2.52 o 
   3   7   3       52.02       55.35      4.77 o 
   4   7   3       25.67       22.84      2.56 o 
  -9   8   3        7.20        5.12      2.25 o 
  -8   8   3        3.50        6.01      2.19 o 
  -7   8   3       97.76      102.62      4.58 o 
  -6   8   3      101.48       98.01      4.58 o 
  -5   8   3       74.66       71.77      4.50 o 
  -4   8   3      281.38      287.68     11.02 o 
  -3   8   3        2.54        5.30      1.74 o 
  -2   8   3      314.90      295.62     11.89 o 
  -1   8   3      603.40      620.72     53.69 o 
   0   8   3      323.50      338.07     15.69 o 
   1   8   3        9.51        9.11      2.66 o 
   2   8   3        7.24        9.74      3.72 o 
   3   8   3      155.84      154.99      5.95 o 
  -8   9   3       53.40       61.01      3.86 o 
  -7   9   3       24.57       24.39      4.18 o 
  -6   9   3      108.34      110.74      6.16 o 
  -5   9   3      199.81      196.18     11.85 o 
  -4   9   3      130.66      125.52      6.22 o 
  -3   9   3        1.68        3.33      2.07 o 
  -2   9   3        2.04        6.99      2.09 o 
  -1   9   3       26.52       31.99      2.67 o 
   0   9   3        0.30       -2.49      2.49 o 
   1   9   3       20.30       18.27      3.72 o 
  -6  10   3        0.59        0.65      3.04 o 
  -5  10   3        4.96        6.11      3.13 o 
  -4  10   3        1.61        0.77      2.90 o 
  -3  10   3      177.74      179.04     10.10 o 
  -2  10   3      207.02      219.47      8.89 o 
  -1  10   3       77.22       89.20      6.37 o 
   0 -11   4       45.28       49.08      3.93 o 
   1 -11   4      130.34      126.80      6.41 o 
   2 -11   4      483.93      484.68     16.68 o 
   3 -11   4        5.48        2.32      4.42 o 
   4 -11   4       28.57       28.82      5.35 o 
   5 -11   4       35.02       45.78      6.28 o 
   6 -11   4       67.86       67.96      5.01 o 
   7 -11   4      258.51      272.57     16.15 o 
  -2 -10   4        1.29       -3.49      3.95 o 
  -1 -10   4      186.74      175.00     10.69 o 
   0 -10   4      100.66      106.63      5.67 o 
   1 -10   4       19.09       16.73      2.71 o 
   2 -10   4       28.30       22.09      3.12 o 
   3 -10   4      816.73      842.83     27.20 o 
   4 -10   4      551.82      594.94     21.96 o 
   5 -10   4        7.36        8.98      2.22 o 
   6 -10   4      120.99      114.46      4.24 o 
   7 -10   4       95.63       90.77      3.89 o 
   8 -10   4       72.11       73.42      3.45 o 
  -4  -9   4       67.05       66.24      4.52 o 
  -3  -9   4      145.66      141.40      6.65 o 
  -2  -9   4      581.75      576.04     19.38 o 
  -1  -9   4      726.89      699.66     23.67 o 
   0  -9   4      201.95      202.44      9.80 o 
   1  -9   4       15.37       14.79      2.05 o 
   2  -9   4       36.23       33.33      2.60 o 
   3  -9   4      100.93      113.12      3.83 o 
   4  -9   4       43.45       42.67      2.32 o 
   5  -9   4      433.91      433.19     11.04 o 
   6  -9   4      115.32      116.65      4.12 o 
   7  -9   4       47.94       39.23      2.44 o 
   8  -9   4       15.28       15.90      2.53 o 
   9  -9   4      232.79      213.41      7.23 o 
  -5  -8   4      317.83      297.42     11.74 o 
  -4  -8   4      121.15      118.97      4.28 o 
  -3  -8   4       50.21       54.28      3.15 o 
  -2  -8   4      223.50      229.13      5.82 o 
  -1  -8   4       61.93       63.65      2.79 o 
   0  -8   4       86.56       94.11      2.98 o 
   1  -8   4      384.00      387.78      8.60 o 
   2  -8   4      262.08      259.49      5.59 o 
   3  -8   4       88.75       94.94      2.67 o 
   4  -8   4      150.66      155.36      3.45 o 
   5  -8   4     1284.45     1251.43     29.33 o 
   6  -8   4      480.73      485.52     13.73 o 
   7  -8   4       51.81       54.56      2.99 o 
   8  -8   4       18.21       22.83      2.44 o 
   9  -8   4      178.45      171.66      7.26 o 
  10  -8   4       14.76       15.40      3.52 o 
  -6  -7   4       22.74       24.14      4.66 o 
  -5  -7   4       34.90       39.09      3.38 o 
  -4  -7   4      460.16      463.93     11.79 o 
  -3  -7   4      897.46      912.75     19.82 o 
  -2  -7   4      691.41      689.90     15.14 o 
  -1  -7   4      130.05      138.10      3.69 o 
   0  -7   4       68.07       68.66      2.49 o 
   1  -7   4      704.42      722.94     13.80 o 
   2  -7   4      154.76      147.80      3.18 o 
   3  -7   4        9.23        7.31      0.85 o 
   4  -7   4       34.19       32.33      1.31 o 
   5  -7   4       10.02       10.54      1.45 o 
   6  -7   4      204.95      198.85      5.61 o 
   7  -7   4      138.21      148.83      4.70 o 
   8  -7   4      312.24      317.89      8.53 o 
   9  -7   4      115.22      110.54      4.86 o 
  10  -7   4      151.95      152.23      6.44 o 
  -7  -6   4       68.58       65.47      4.90 o 
  -6  -6   4      147.63      140.15     18.19 o 
  -5  -6   4        4.28        4.69      1.53 o 
  -4  -6   4        4.51        4.62      1.39 o 
  -3  -6   4      296.20      300.25      7.06 o 
  -2  -6   4       70.68       70.97      2.30 o 
  -1  -6   4      289.27      286.28      6.43 o 
   0  -6   4     1427.41     1533.18     26.61 o 
   1  -6   4       34.87       36.94      1.50 o 
   2  -6   4      393.19      374.79      6.48 o 
   3  -6   4     2446.73     2497.90     43.26 o 
   4  -6   4     1958.22     1937.10     40.65 o 
   5  -6   4      572.27      571.99     11.23 o 
   6  -6   4      175.34      178.02      5.11 o 
   7  -6   4      216.48      210.97      5.90 o 
   8  -6   4      610.22      610.66     15.06 o 
   9  -6   4        4.12        3.20      2.08 o 
  10  -6   4      171.21      165.21      6.66 o 
  -8  -5   4        0.52        0.32      2.99 o 
  -7  -5   4        1.23        4.42      2.71 o 
  -6  -5   4       66.68       76.61      4.69 o 
  -5  -5   4      628.31      637.66     13.96 o 
  -4  -5   4      625.15      637.88     12.82 o 
  -3  -5   4      237.74      241.90      5.28 o 
  -2  -5   4     1539.45     1592.16     33.45 o 
  -1  -5   4     1944.23     2016.04     34.84 o 
   0  -5   4      705.69      664.46     12.57 o 
   1  -5   4      276.65      312.38      5.73 o 
   2  -5   4      357.71      398.84      7.27 o 
   3  -5   4     1636.35     1697.95     29.51 o 
   4  -5   4       37.29       38.19      1.27 o 
   5  -5   4      494.85      492.48      9.73 o 
   6  -5   4      337.68      340.92      8.69 o 
   7  -5   4       36.19       38.98      2.12 o 
   8  -5   4      191.14      196.11      5.70 o 
   9  -5   4      690.94      687.66     16.91 o 
  10  -5   4      305.97      290.97      7.98 o 
  -8  -4   4       23.83       23.85      3.31 o 
  -7  -4   4       42.24       45.50      3.69 o 
  -6  -4   4      189.49      188.58      6.17 o 
  -5  -4   4      457.80      447.79     10.36 o 
  -4  -4   4      308.07      302.12      5.75 o 
  -3  -4   4       12.10       11.79      1.20 o 
  -2  -4   4      486.80      487.15     12.87 o 
  -1  -4   4      635.00      693.30     12.20 o 
   0  -4   4     1102.62     1172.01     20.33 o 
   1  -4   4     1391.89     1276.48     20.93 o 
   2  -4   4     5905.73     5568.10     96.03 o 
   3  -4   4       41.36       58.56      1.53 o 
   4  -4   4     2216.25     2305.45     39.88 o 
   5  -4   4     1607.34     1584.14     27.58 o 
   6  -4   4      466.67      467.68     11.57 o 
   7  -4   4       20.14       18.64      1.63 o 
   8  -4   4        4.99        4.63      1.74 o 
   9  -4   4        0.30        0.48      1.70 o 
  10  -4   4        0.21       -0.22      1.83 o 
  -9  -3   4        4.16        6.59      2.81 o 
  -8  -3   4      181.67      195.51      9.99 o 
  -7  -3   4      404.80      423.27     13.93 o 
  -6  -3   4      237.80      235.28      5.96 o 
  -5  -3   4      287.77      292.64      7.01 o 
  -4  -3   4      463.09      433.07     10.69 o 
  -3  -3   4     1687.96     1680.12     35.09 o 
  -2  -3   4     1136.46     1105.35     20.85 o 
  -1  -3   4       70.56       72.89      2.42 o 
   0  -3   4      416.18      397.89      6.99 o 
   1  -3   4      166.88      146.82      2.80 o 
   2  -3   4     2529.75     2733.12     47.09 o 
   3  -3   4      276.86      301.03      5.52 o 
   4  -3   4       74.83       57.13      1.58 o 
   5  -3   4        7.78       13.40      1.46 o 
   6  -3   4      418.38      437.74     10.91 o 
   7  -3   4      513.50      496.58     12.39 o 
   8  -3   4      665.96      661.50     16.19 o 
   9  -3   4      212.37      224.45      6.46 o 
  10  -3   4      120.93      125.85      4.54 o 
  -9  -2   4       60.40       69.04      6.36 o 
  -8  -2   4        9.57       18.02      3.32 o 
  -7  -2   4      408.83      416.45     12.49 o 
  -6  -2   4      119.66      122.51      3.56 o 
  -5  -2   4       37.25       32.55      1.95 o 
  -4  -2   4       69.38       67.24      2.48 o 
  -3  -2   4       80.97       84.81      3.86 o 
  -2  -2   4      251.04      275.90      6.82 o 
  -1  -2   4     1163.33     1110.82     25.85 o 
   0  -2   4     4080.54     4207.58     72.73 o 
   1  -2   4     3604.84     3807.58     65.74 o 
   2  -2   4      190.49      172.00      3.28 o 
   3  -2   4     1756.03     1766.82     30.59 o 
   4  -2   4     3690.74     3875.78     66.80 o 
   5  -2   4       85.12       77.66      1.98 o 
   6  -2   4       92.33      100.58      3.01 o 
   7  -2   4       91.54       89.29      3.37 o 
   8  -2   4      193.65      199.16     10.73 o 
   9  -2   4       11.79       12.74      2.00 o 
  10  -2   4       73.32       76.07      3.65 o 
 -10  -1   4        4.28        8.29      2.55 o 
  -9  -1   4      500.54      500.26     15.11 o 
  -8  -1   4      159.66      158.06      5.74 o 
  -7  -1   4      122.28      121.10      4.58 o 
  -6  -1   4      139.30      139.07      3.30 o 
  -5  -1   4     1068.17     1017.75     19.97 o 
  -4  -1   4     1054.23     1019.34     19.83 o 
  -3  -1   4      124.31       97.65      2.36 o 
  -2  -1   4     1334.48     1351.41     32.11 o 
  -1  -1   4     3957.43     4005.81     83.47 o 
   0  -1   4     3881.32     4086.07     75.23 o 
   1  -1   4      130.60      144.25      2.75 o 
   2  -1   4        4.47        8.88      0.63 o 
   3  -1   4      229.11      232.55      4.38 o 
   4  -1   4        4.95        7.56      1.39 o 
   5  -1   4     2566.05     2715.49     50.38 o 
   6  -1   4     1077.46     1075.30     22.50 o 
   7  -1   4      240.67      236.67      6.60 o 
   8  -1   4      158.50      162.40      5.10 o 
   9  -1   4      298.21      303.12     10.38 o 
  10  -1   4      167.28      181.64      8.42 o 
 -10   0   4       44.06       45.65      3.17 o 
  -9   0   4      334.00      366.66     11.39 o 
  -8   0   4      178.03      174.51      6.01 o 
  -7   0   4       79.38       78.42      2.64 o 
  -6   0   4       48.23       52.02      1.66 o 
  -5   0   4      152.93      161.62      3.51 o 
  -4   0   4        0.14        1.31      0.79 o 
  -3   0   4      763.78      798.59     24.55 o 
  -2   0   4     1143.93     1084.51     22.74 o 
  -1   0   4       74.89       71.30      1.96 o 
   0   0   4      544.46      596.67     11.36 o 
   1   0   4     4332.70     4576.53     84.70 o 
   2   0   4     2902.35     3111.61     57.56 o 
   3   0   4     1811.42     1954.05     36.35 o 
   4   0   4      502.75      511.72      9.93 o 
   5   0   4      297.38      305.19      6.30 o 
   6   0   4      119.72      117.47      3.39 o 
   7   0   4       18.70       18.46      1.84 o 
   8   0   4       15.40       14.90      1.99 o 
   9   0   4        0.21       -1.33      1.88 o 
 -10   1   4       21.73       22.04      2.45 o 
  -9   1   4       34.01       41.50      2.63 o 
  -8   1   4       35.59       31.91      1.54 o 
  -7   1   4      659.85      636.72     15.20 o 
  -6   1   4      910.73      888.67     22.43 o 
  -5   1   4       97.95       79.47      2.81 o 
  -4   1   4      432.31      428.74     15.24 o 
  -3   1   4     4755.26     4135.33    121.16 o 
  -2   1   4     2509.51     2336.54     48.83 o 
  -1   1   4     1195.22     1265.46     29.57 o 
   0   1   4       26.81       29.70      1.23 o 
   1   1   4     2136.52     2361.33     43.75 o 
   2   1   4        5.51       14.28      1.19 o 
   3   1   4     1532.15     1679.36     28.83 o 
   4   1   4     1753.15     1801.00     33.65 o 
   5   1   4      195.33      187.07      4.73 o 
   6   1   4       38.23       36.20      2.19 o 
   7   1   4      230.05      229.97      6.66 o 
   8   1   4      373.91      376.10     10.16 o 
   9   1   4        8.06       10.70      2.17 o 
 -10   2   4      323.59      298.95     17.73 o 
  -9   2   4       52.78       52.37      2.59 o 
  -8   2   4       79.26       78.94      3.14 o 
  -7   2   4       85.36       97.27      5.26 o 
  -6   2   4        1.49        0.96      3.14 o 
  -5   2   4       43.16       43.46      2.19 o 
  -4   2   4       27.05       25.23      1.33 o 
  -3   2   4        2.01        5.43      0.43 o 
  -2   2   4      457.61      465.36     11.10 o 
  -1   2   4      234.11      206.22      4.02 o 
   0   2   4     2720.34     2824.75     57.93 o 
   1   2   4      509.63      521.79      9.99 o 
   2   2   4      795.64      865.40     16.38 o 
   3   2   4     2080.86     2099.76     39.07 o 
   4   2   4      394.27      376.42      7.63 o 
   5   2   4      106.94      102.38      3.18 o 
   6   2   4      102.16      104.55      3.92 o 
   7   2   4       30.51       32.77      2.44 o 
   8   2   4        0.20       -1.00      2.03 o 
 -10   3   4        5.46        3.41      3.83 o 
  -9   3   4      265.75      251.33     10.76 o 
  -8   3   4      187.51      192.40     11.16 o 
  -7   3   4      119.70      114.16      5.67 o 
  -6   3   4       93.32       96.69      4.76 o 
  -5   3   4     1159.77     1073.31     22.89 o 
  -4   3   4     2109.24     2018.57     39.16 o 
  -3   3   4     1155.40     1133.26     24.68 o 
  -2   3   4      123.12      112.01      5.09 o 
  -1   3   4      486.16      439.00      9.53 o 
   0   3   4      696.12      704.66     13.68 o 
   1   3   4       18.98       16.04      1.16 o 
   2   3   4      962.01      952.98     17.95 o 
   3   3   4       49.11       46.41      1.68 o 
   4   3   4      415.83      409.52     12.48 o 
   5   3   4      308.52      316.21      7.54 o 
   6   3   4      427.80      415.46     13.03 o 
   7   3   4      117.74      120.03      6.98 o 
   8   3   4        2.11        4.08      2.64 o 
 -10   4   4        7.24        7.67      5.11 o 
  -9   4   4      244.70      251.93     15.57 o 
  -8   4   4       66.62       72.51      6.51 o 
  -7   4   4        4.94        5.50      1.07 o 
  -6   4   4        3.35        3.17      0.78 o 
  -5   4   4      372.06      376.39     10.86 o 
  -4   4   4       26.17       25.61      1.09 o 
  -3   4   4      260.72      265.89      7.98 o 
  -2   4   4      719.37      673.37     17.01 o 
  -1   4   4      290.58      296.15      7.19 o 
   0   4   4      490.36      504.02     13.72 o 
   1   4   4      802.77      831.63     18.95 o 
   2   4   4     3686.98     3598.25     80.21 o 
   3   4   4      242.85      228.77      6.56 o 
   4   4   4      179.08      180.00      5.53 o 
   5   4   4       18.79       21.54      2.15 o 
   6   4   4        1.47        2.06      2.44 o 
   7   4   4       42.03       41.58      3.61 o 
 -10   5   4       48.99       40.90      6.28 o 
  -9   5   4       15.36       18.83      4.65 o 
  -8   5   4       37.72       35.05      2.23 o 
  -7   5   4      756.03      729.80     20.60 o 
  -6   5   4      564.28      576.08     16.48 o 
  -5   5   4      151.80      150.00      5.06 o 
  -4   5   4      333.80      327.68      9.72 o 
  -3   5   4     1279.85     1209.94     40.23 o 
  -2   5   4      397.38      379.87     10.32 o 
  -1   5   4        9.04       13.72      1.98 o 
   0   5   4       41.22       38.10      3.83 o 
   1   5   4        1.65        2.73      1.89 o 
   2   5   4      149.89      143.70      4.25 o 
   3   5   4      557.37      511.38     18.39 o 
   4   5   4      710.29      654.16     18.09 o 
   5   5   4        6.07        4.39      2.91 o 
   6   5   4        2.06        1.40      3.00 o 
 -10   6   4       25.81       19.64      4.27 o 
  -9   6   4        4.97        4.05      1.60 o 
  -8   6   4       75.68       79.26      3.55 o 
  -7   6   4      347.32      346.22     10.45 o 
  -6   6   4       40.64       40.62      2.42 o 
  -5   6   4        0.68        0.00      2.08 o 
  -4   6   4      125.84      119.17      5.29 o 
  -3   6   4       82.54       82.27      4.19 o 
  -2   6   4      724.56      683.67     46.60 o 
  -1   6   4      718.24      729.37     27.54 o 
   0   6   4      444.97      466.56     16.50 o 
   1   6   4      227.67      216.64      8.54 o 
   2   6   4      173.30      162.72      5.55 o 
   3   6   4      205.80      195.37      6.46 o 
   4   6   4       56.08       62.60      3.37 o 
   5   6   4       44.99       42.81      3.00 o 
  -9   7   4       45.01       44.42      2.72 o 
  -8   7   4      161.45      156.19      5.71 o 
  -7   7   4      103.00      105.02      4.48 o 
  -6   7   4       74.76       73.70      3.55 o 
  -5   7   4      480.09      439.93     25.33 o 
  -4   7   4      587.05      569.84     25.80 o 
  -3   7   4       26.03       33.08      1.92 o 
  -2   7   4        8.84        9.36      2.12 o 
  -1   7   4        5.45        7.75      2.32 o 
   0   7   4       84.99       85.21      8.13 o 
   1   7   4       18.79       18.18      4.65 o 
   2   7   4       19.23       19.75      2.70 o 
   3   7   4       73.97       66.01      3.56 o 
   4   7   4        9.12        9.95      2.35 o 
  -8   8   4      129.63      138.65      5.57 o 
  -7   8   4        0.16       -1.27      2.20 o 
  -6   8   4       28.88       30.13      3.25 o 
  -5   8   4        0.95       -0.43      2.23 o 
  -4   8   4       22.22       17.59      2.79 o 
  -3   8   4      385.17      355.18     15.19 o 
  -2   8   4      226.79      249.50      7.72 o 
  -1   8   4       79.11       96.09      7.79 o 
   0   8   4       10.56       14.88      2.78 o 
   1   8   4      253.58      247.54      9.94 o 
   2   8   4      126.30      115.97      6.32 o 
  -7   9   4       86.56       87.45      5.69 o 
  -6   9   4      114.49      117.12      6.22 o 
  -5   9   4       87.95       99.61      5.72 o 
  -4   9   4       25.25       31.44      3.40 o 
  -3   9   4      217.63      210.19     17.06 o 
  -2   9   4       93.60      103.80      4.57 o 
  -1   9   4       16.83       21.60      4.88 o 
   0   9   4      112.15      119.67      6.18 o 
   0 -11   5      391.22      414.15     20.68 o 
   1 -11   5       56.98       59.53      4.52 o 
   2 -11   5       87.53       95.96      5.42 o 
   3 -11   5       22.30       30.56      5.58 o 
   4 -11   5       37.90       44.62      5.81 o 
   5 -11   5      114.00      121.78      9.53 o 
   6 -11   5       85.61       77.39      7.20 o 
   7 -11   5       10.12        3.22      3.27 o 
  -2 -10   5       70.96       64.84      6.51 o 
  -1 -10   5       83.09       79.00      4.85 o 
   0 -10   5        2.40        1.71      4.76 o 
   1 -10   5      250.71      248.72      8.00 o 
   2 -10   5      307.27      329.20      9.96 o 
   3 -10   5      100.27       99.27      5.71 o 
   4 -10   5       66.40       57.87      6.04 o 
   5 -10   5      311.29      303.99     16.04 o 
   6 -10   5      436.25      439.02     19.41 o 
   7 -10   5       81.88       79.96      5.09 o 
   8 -10   5        3.03        2.75      2.02 o 
  -4  -9   5      207.90      187.27     14.99 o 
  -3  -9   5      242.05      249.90      8.22 o 
  -2  -9   5      416.12      399.86     11.83 o 
  -1  -9   5        6.60        4.55      2.14 o 
   0  -9   5       65.08       63.94      4.32 o 
   1  -9   5      229.02      244.45      7.68 o 
   2  -9   5      381.71      374.72     15.19 o 
   3  -9   5        1.08        0.47      1.95 o 
   4  -9   5       39.67       41.31      3.72 o 
   5  -9   5        9.65       14.95      2.08 o 
   6  -9   5       32.62       33.00      3.05 o 
   7  -9   5       76.85       73.20      4.93 o 
   8  -9   5      309.21      307.03     12.66 o 
   9  -9   5       19.91       22.41      2.89 o 
  -5  -8   5        3.35        3.65      2.15 o 
  -4  -8   5        1.61        2.94      1.81 o 
  -3  -8   5        3.05        3.00      1.72 o 
  -2  -8   5      119.71      115.47      4.69 o 
  -1  -8   5       53.73       53.71      2.61 o 
   0  -8   5       62.20       67.46      2.51 o 
   1  -8   5       48.90       49.26      2.67 o 
   2  -8   5      109.28      113.97      3.33 o 
   3  -8   5     1260.39     1261.85     26.12 o 
   4  -8   5     1219.27     1224.55     21.84 o 
   5  -8   5      199.28      201.31      5.15 o 
   6  -8   5      275.66      277.12      7.53 o 
   7  -8   5      374.96      363.72      9.52 o 
   8  -8   5      374.41      363.95      9.62 o 
   9  -8   5        5.12        2.84      2.39 o 
  -6  -7   5       12.72       11.31      3.39 o 
  -5  -7   5      211.17      215.40      8.77 o 
  -4  -7   5      312.50      323.03      7.79 o 
  -3  -7   5      137.93      143.61      5.18 o 
  -2  -7   5       53.75       56.38      2.34 o 
  -1  -7   5      639.14      647.25     15.64 o 
   0  -7   5      527.61      542.15     11.62 o 
   1  -7   5      481.49      511.55     11.02 o 
   2  -7   5       59.30       57.00      1.72 o 
   3  -7   5      101.36      106.96      2.41 o 
   4  -7   5      123.13      116.50      3.03 o 
   5  -7   5        9.03        5.98      1.12 o 
   6  -7   5      120.22      120.74      6.26 o 
   7  -7   5      430.05      415.66     10.66 o 
   8  -7   5      174.45      163.71      5.24 o 
   9  -7   5      212.06      211.27      6.45 o 
  10  -7   5      371.92      395.16     10.53 o 
  -7  -6   5       34.35       34.88      3.90 o 
  -6  -6   5        7.76       11.31      3.14 o 
  -5  -6   5      547.86      556.78     13.20 o 
  -4  -6   5      649.61      627.82     13.89 o 
  -3  -6   5       30.54       35.36      1.93 o 
  -2  -6   5      436.37      470.31     11.55 o 
  -1  -6   5        0.90        1.23      1.14 o 
   0  -6   5      111.06      125.98      3.30 o 
   1  -6   5      678.92      655.08     11.90 o 
   2  -6   5     2746.57     2752.37     44.88 o 
   3  -6   5      942.44      943.46     16.66 o 
   4  -6   5      111.08      107.10      2.58 o 
   5  -6   5      837.71      810.40     15.71 o 
   6  -6   5     1817.06     1775.61     41.67 o 
   7  -6   5      200.92      196.09      5.76 o 
   8  -6   5       83.20       78.20      3.30 o 
   9  -6   5       35.79       33.15      2.56 o 
  10  -6   5      165.09      169.37      5.57 o 
  -8  -5   5        0.46        2.30      3.17 o 
  -7  -5   5       33.55       37.82      3.83 o 
  -6  -5   5      139.47      150.92      8.79 o 
  -5  -5   5      134.09      137.62      4.61 o 
  -4  -5   5      115.25      118.67      3.41 o 
  -3  -5   5     1685.47     1726.02     40.10 o 
  -2  -5   5      920.08      910.18     21.44 o 
  -1  -5   5       19.38       16.12      1.05 o 
   0  -5   5      346.70      338.81      7.14 o 
   1  -5   5     1683.16     1692.63     29.38 o 
   2  -5   5     1199.97     1186.17     20.77 o 
   3  -5   5       61.52       63.40      1.77 o 
   4  -5   5      127.44      130.84      2.89 o 
   5  -5   5       11.20       13.48      1.08 o 
   6  -5   5      162.88      153.65      4.58 o 
   7  -5   5      729.20      716.89     17.43 o 
   8  -5   5      620.34      603.66     15.02 o 
   9  -5   5      220.60      235.32      6.87 o 
  10  -5   5        3.99        2.10      2.07 o 
  -8  -4   5       90.84       89.65      5.47 o 
  -7  -4   5      317.76      333.20     12.83 o 
  -6  -4   5      271.25      284.31      7.93 o 
  -5  -4   5      339.05      341.27      9.14 o 
  -4  -4   5      450.99      462.50     11.85 o 
  -3  -4   5       70.65       64.11      1.68 o 
  -2  -4   5       17.88       21.51      0.86 o 
  -1  -4   5      860.64      839.62     17.40 o 
   0  -4   5     1061.12      997.81     18.67 o 
   1  -4   5       91.66       86.04      1.90 o 
   2  -4   5     1350.44     1405.49     24.43 o 
   3  -4   5     1248.53     1230.49     21.50 o 
   4  -4   5     1952.22     2016.62     34.96 o 
   5  -4   5      460.31      461.45      8.46 o 
   6  -4   5      348.47      358.30      8.05 o 
   7  -4   5      164.66      156.80      4.85 o 
   8  -4   5      312.46      304.64      8.24 o 
   9  -4   5       35.34       41.29      2.65 o 
  10  -4   5      123.28      120.19      4.58 o 
  -9  -3   5       18.64       23.11      3.55 o 
  -8  -3   5       33.63       34.41      3.52 o 
  -7  -3   5        1.00       -1.08      1.90 o 
  -6  -3   5       97.25       91.93      3.14 o 
  -5  -3   5       49.83       50.67      2.04 o 
  -4  -3   5     1868.57     1760.49     44.57 o 
  -3  -3   5      419.60      404.48     10.07 o 
  -2  -3   5      618.12      585.79     14.27 o 
  -1  -3   5     2972.88     2853.61    108.32 o 
   0  -3   5     2161.44     2107.10     43.05 o 
   1  -3   5      775.94      875.90     15.31 o 
   2  -3   5      248.91      293.89      5.42 o 
   3  -3   5        0.06        2.60      0.61 o 
   4  -3   5        3.02        4.28      0.67 o 
   5  -3   5      308.74      320.36      6.08 o 
   6  -3   5      687.00      664.85     14.22 o 
   7  -3   5      585.94      587.25     14.51 o 
   8  -3   5      306.51      296.13      8.07 o 
   9  -3   5      434.87      429.60     14.96 o 
  10  -3   5      177.00      187.05      5.96 o 
  -9  -2   5      104.99      117.99      6.23 o 
  -8  -2   5      230.22      236.72      9.49 o 
  -7  -2   5       32.47       31.52      2.10 o 
  -6  -2   5       50.28       51.31      2.06 o 
  -5  -2   5       44.46       44.65      1.61 o 
  -4  -2   5      456.99      427.63     11.88 o 
  -3  -2   5        9.35       18.37      2.88 o 
  -2  -2   5     2173.40     2075.01     50.44 o 
  -1  -2   5        5.11        7.51      0.57 o 
   0  -2   5       12.87       13.39      0.88 o 
   1  -2   5      914.00      955.45     17.71 o 
   2  -2   5     5279.58     5552.62     95.94 o 
   3  -2   5     1496.71     1546.98     26.86 o 
   4  -2   5      309.87      319.56      5.98 o 
   5  -2   5     1079.76     1053.00     18.51 o 
   6  -2   5     1152.15     1170.84     24.43 o 
   7  -2   5      253.41      244.60      6.82 o 
   8  -2   5       28.56       30.87      2.68 o 
   9  -2   5       32.45       30.28      2.38 o 
  10  -2   5       57.18       52.95      3.11 o 
 -10  -1   5        2.99        4.50      2.63 o 
  -9  -1   5       90.91       86.39      4.12 o 
  -8  -1   5        7.72        5.14      1.82 o 
  -7  -1   5      213.57      201.73      5.86 o 
  -6  -1   5      376.75      364.14      7.52 o 
  -5  -1   5      333.18      301.54      6.21 o 
  -4  -1   5      669.39      661.43     14.07 o 
  -3  -1   5     1615.56     1528.80     36.45 o 
  -2  -1   5     6712.63     6390.23    145.22 o 
  -1  -1   5      844.06      890.57     18.82 o 
   0  -1   5      963.28     1081.28     19.47 o 
   1  -1   5     1353.11     1460.58     23.60 o 
   2  -1   5       36.59       30.35      1.15 o 
   3  -1   5      856.78      987.12     17.31 o 
   4  -1   5      937.07      964.31     16.98 o 
   5  -1   5       94.21       93.01      3.26 o 
   6  -1   5      180.38      176.42      4.58 o 
   7  -1   5      203.52      197.37      5.87 o 
   8  -1   5      588.87      571.99     16.20 o 
   9  -1   5       33.04       38.52      2.66 o 
 -10   0   5      125.02      133.18      8.11 o 
  -9   0   5       56.46       59.99      3.17 o 
  -8   0   5       13.65       14.72      1.13 o 
  -7   0   5      159.20      164.51      4.07 o 
  -6   0   5      414.07      385.04     12.92 o 
  -5   0   5       19.38       17.52      1.40 o 
  -4   0   5        1.20        0.37      1.07 o 
  -3   0   5       58.85       61.37      2.14 o 
  -2   0   5      261.60      298.62      9.09 o 
  -1   0   5      831.87      919.59     21.59 o 
   0   0   5     3452.65     3631.64     72.22 o 
   1   0   5     3759.70     4158.95     65.93 o 
   2   0   5     1064.98     1151.48     21.55 o 
   3   0   5      543.57      537.79     10.41 o 
   4   0   5     1413.40     1432.50     26.90 o 
   5   0   5      639.39      630.76     12.29 o 
   6   0   5       50.62       51.13      2.13 o 
   7   0   5        3.94        5.62      1.82 o 
   8   0   5      181.15      190.52      6.32 o 
   9   0   5       10.93       12.05      2.96 o 
 -10   1   5        7.24       11.36      4.07 o 
  -9   1   5      128.98      124.82      7.14 o 
  -8   1   5      153.39      154.57     10.46 o 
  -7   1   5       52.29       37.68      3.20 o 
  -6   1   5       51.77       57.33      2.53 o 
  -5   1   5     1838.69     1740.61     43.05 o 
  -4   1   5     1732.59     1606.92     46.11 o 
  -3   1   5      701.02      658.39     15.96 o 
  -2   1   5      600.68      602.45     14.23 o 
  -1   1   5     2403.54     2547.15     59.48 o 
   0   1   5      387.51      361.10      7.08 o 
   1   1   5        9.67       11.98      0.75 o 
   2   1   5      764.58      842.89     15.99 o 
   3   1   5       29.02       32.29      1.23 o 
   4   1   5       33.70       38.69      1.42 o 
   5   1   5      186.85      193.17      5.02 o 
   6   1   5      593.97      617.43     14.33 o 
   7   1   5      106.51      104.89      4.08 o 
   8   1   5       25.10       23.79      3.35 o 
 -10   2   5        4.24        1.35      3.27 o 
  -9   2   5       82.70       92.71      6.00 o 
  -8   2   5       59.11       64.99      4.27 o 
  -7   2   5      299.29      291.75      9.24 o 
  -6   2   5       41.60       54.34      4.15 o 
  -5   2   5      147.39      164.77      4.82 o 
  -4   2   5      329.33      290.88      7.73 o 
  -3   2   5       28.49       29.62      1.29 o 
  -2   2   5      564.28      549.86     12.99 o 
  -1   2   5      280.77      286.46      7.09 o 
   0   2   5     1408.39     1468.52     25.15 o 
   1   2   5     1576.37     1617.25     30.02 o 
   2   2   5     2135.78     2137.24     39.74 o 
   3   2   5      797.92      788.07     15.11 o 
   4   2   5      598.78      603.95     12.70 o 
   5   2   5       83.02       87.70      3.27 o 
   6   2   5       14.98       20.35      2.11 o 
   7   2   5       13.36       14.08      2.67 o 
   8   2   5        0.54       -2.51      2.51 o 
 -10   3   5       54.03       53.16      7.32 o 
  -9   3   5        1.96        3.69      2.94 o 
  -8   3   5        2.19        1.37      2.38 o 
  -7   3   5      129.43      124.00      7.79 o 
  -6   3   5      827.48      818.18     24.06 o 
  -5   3   5     1020.26      976.77     24.69 o 
  -4   3   5       56.30       52.00      1.51 o 
  -3   3   5     1474.79     1345.54     36.96 o 
  -2   3   5     1419.18     1292.02     68.21 o 
  -1   3   5      595.58      566.37     11.88 o 
   0   3   5      103.81       99.34      3.29 o 
   1   3   5      167.80      179.61      4.69 o 
   2   3   5        2.00        4.09      1.15 o 
   3   3   5      145.46      153.03      4.13 o 
   4   3   5      529.66      503.41     12.65 o 
   5   3   5      178.13      165.36      6.54 o 
   6   3   5       11.40       12.93      2.09 o 
   7   3   5        3.15        6.49      2.79 o 
 -10   4   5      128.30      156.41     12.09 o 
  -9   4   5       51.43       59.50      6.74 o 
  -8   4   5       33.50       33.47      3.62 o 
  -7   4   5      412.74      417.75     15.86 o 
  -6   4   5      211.84      200.01      6.87 o 
  -5   4   5      312.69      306.00      7.60 o 
  -4   4   5      885.26      848.49     20.04 o 
  -3   4   5        3.45        3.43      1.20 o 
  -2   4   5       53.42       52.76      4.88 o 
  -1   4   5      821.61      835.33     22.19 o 
   0   4   5     2504.78     2504.89     65.40 o 
   1   4   5     1358.81     1327.45     35.13 o 
   2   4   5      220.71      215.49      6.79 o 
   3   4   5       42.93       44.88      2.83 o 
   4   4   5       74.19       75.36      3.25 o 
   5   4   5        1.84       -0.91      1.85 o 
   6   4   5        5.93        7.52      2.26 o 
 -10   5   5       13.85       18.48      4.11 o 
  -9   5   5       92.04       89.21      5.67 o 
  -8   5   5       95.44       87.64      7.09 o 
  -7   5   5       15.77       17.54      1.12 o 
  -6   5   5      315.01      307.00      9.27 o 
  -5   5   5      290.62      291.37      8.78 o 
  -4   5   5     1325.67     1254.40     41.69 o 
  -3   5   5      207.39      209.63     12.32 o 
  -2   5   5        4.51        4.60      0.79 o 
  -1   5   5      777.40      749.84     24.91 o 
   0   5   5      405.13      409.88     22.89 o 
   1   5   5       25.36       22.73      1.94 o 
   2   5   5      470.12      438.18     14.87 o 
   3   5   5        8.31        8.96      2.17 o 
   4   5   5       14.56       13.34      2.22 o 
   5   5   5       43.22       44.39      3.10 o 
  -9   6   5      223.16      229.62     10.60 o 
  -8   6   5      159.55      154.45      5.36 o 
  -7   6   5       61.85       65.02      3.13 o 
  -6   6   5        2.36        2.99      1.66 o 
  -5   6   5       99.23       94.36      4.52 o 
  -4   6   5       88.30       74.25      3.96 o 
  -3   6   5       65.78       68.56      6.04 o 
  -2   6   5      370.12      361.37     23.71 o 
  -1   6   5       42.34       51.76      4.65 o 
   0   6   5      253.65      243.55     19.17 o 
   1   6   5      250.19      237.92      9.33 o 
   2   6   5      173.21      173.79      7.56 o 
   3   6   5       55.14       57.10      4.88 o 
   4   6   5       14.68       12.03      2.41 o 
  -9   7   5        3.89        6.46      3.37 o 
  -8   7   5        3.34        4.89      1.86 o 
  -7   7   5      176.55      166.37      6.05 o 
  -6   7   5      392.97      412.96     26.38 o 
  -5   7   5      150.80      161.05      8.37 o 
  -4   7   5       22.15       26.96      4.65 o 
  -3   7   5       62.31       72.15      4.24 o 
  -2   7   5      531.45      473.45     17.78 o 
  -1   7   5      185.33      201.85     12.32 o 
   0   7   5        0.28        5.64      3.60 o 
   1   7   5       10.12       10.92      2.60 o 
   2   7   5        2.41       -0.31      2.70 o 
   3   7   5       18.24       16.42      5.11 o 
  -8   8   5        2.05        2.95      2.34 o 
  -7   8   5       12.84       15.99      3.13 o 
  -6   8   5       37.53       47.92      3.80 o 
  -5   8   5       24.09       23.06      3.25 o 
  -4   8   5       61.99       75.08      4.65 o 
  -3   8   5       51.87       55.53      3.85 o 
  -2   8   5        6.06        6.60      1.90 o 
  -1   8   5       97.87      101.77      5.53 o 
   0   8   5      194.29      193.36      8.72 o 
   1   8   5       84.80       92.18      5.41 o 
  -6   9   5       23.60       33.36      4.88 o 
  -5   9   5      233.27      257.72     19.06 o 
  -4   9   5      254.88      280.13     24.29 o 
  -3   9   5       25.45       27.54      3.40 o 
  -2   9   5       37.91       42.52      3.01 o 
  -1   9   5        0.23        0.61      3.05 o 
   0 -11   6       16.34       17.14      3.53 o 
   1 -11   6       83.50       81.06      5.17 o 
   2 -11   6      129.96      130.65      5.65 o 
   3 -11   6       24.14       26.24      3.95 o 
   4 -11   6        4.79        2.29      3.20 o 
   5 -11   6        0.67       -0.93      4.88 o 
   6 -11   6      158.50      169.43     11.62 o 
  -2 -10   6       85.33       82.68      5.81 o 
  -1 -10   6        0.19        1.97      3.11 o 
   0 -10   6      129.00      131.70      6.65 o 
   1 -10   6       45.72       50.50      3.39 o 
   2 -10   6        6.81        4.67      3.23 o 
   3 -10   6      187.67      172.33      8.79 o 
   4 -10   6      523.97      520.25     18.49 o 
   5 -10   6      332.70      305.14     15.11 o 
   6 -10   6       11.38       13.01      4.65 o 
   7 -10   6      206.83      221.25     13.01 o 
   8 -10   6      233.58      251.91     10.35 o 
  -4  -9   6       87.98       91.99      3.58 o 
  -3  -9   6        3.31        6.09      2.00 o 
  -2  -9   6        5.03        5.18      2.39 o 
  -1  -9   6      170.11      172.54      6.94 o 
   0  -9   6      683.65      682.90     21.67 o 
   1  -9   6      290.87      296.23      7.38 o 
   2  -9   6        4.53        4.96      1.65 o 
   3  -9   6      273.24      282.49      7.56 o 
   4  -9   6      476.92      461.74     18.56 o 
   5  -9   6       14.69       12.76      2.19 o 
   6  -9   6      149.21      132.99      5.23 o 
   7  -9   6       40.52       37.66      3.62 o 
   8  -9   6       68.51       62.14      3.71 o 
   9  -9   6       69.88       75.88      4.46 o 
  -5  -8   6       30.60       32.87      2.85 o 
  -4  -8   6      181.70      176.00      5.11 o 
  -3  -8   6       37.67       35.34      2.26 o 
  -2  -8   6        6.46       10.20      2.18 o 
  -1  -8   6        9.49       11.44      1.82 o 
   0  -8   6       10.72        9.65      1.71 o 
   1  -8   6      206.57      211.42      5.24 o 
   2  -8   6      831.56      864.23     18.23 o 
   3  -8   6      203.05      224.62      6.17 o 
   4  -8   6      245.17      230.61      5.66 o 
   5  -8   6     1004.08      922.20     19.46 o 
   6  -8   6      683.34      650.49     14.39 o 
   7  -8   6      121.21      127.74      4.49 o 
   8  -8   6       37.81       39.50      2.64 o 
   9  -8   6        0.77        1.19      2.16 o 
  -6  -7   6       37.81       39.94      3.52 o 
  -5  -7   6       59.68       63.94      3.24 o 
  -4  -7   6        5.69        5.20      1.58 o 
  -3  -7   6       90.88       93.81      3.47 o 
  -2  -7   6      825.12      833.72     19.91 o 
  -1  -7   6      728.75      743.06     17.84 o 
   0  -7   6      434.76      432.78     10.85 o 
   1  -7   6      217.94      226.67      6.01 o 
   2  -7   6     1086.51     1050.29     21.92 o 
   3  -7   6     1207.39     1161.95     21.91 o 
   4  -7   6      122.88      124.21      3.54 o 
   5  -7   6       68.22       64.62      2.21 o 
   6  -7   6      176.41      151.07      4.80 o 
   7  -7   6      148.90      135.41      4.54 o 
   8  -7   6      257.84      271.52      7.70 o 
   9  -7   6      212.59      225.23      6.85 o 
  -7  -6   6      342.56      355.54     14.10 o 
  -6  -6   6      336.80      334.76     10.92 o 
  -5  -6   6       27.96       30.61      2.70 o 
  -4  -6   6       52.67       50.68      2.09 o 
  -3  -6   6        1.16        3.67      1.46 o 
  -2  -6   6      244.47      252.74      6.66 o 
  -1  -6   6        7.08        4.87      1.19 o 
   0  -6   6      826.26      844.67     17.67 o 
   1  -6   6      298.34      290.38      6.54 o 
   2  -6   6       40.83       45.56      1.44 o 
   3  -6   6      157.79      148.64      3.21 o 
   4  -6   6     5201.80     4965.69     85.36 o 
   5  -6   6      367.48      358.41      7.37 o 
   6  -6   6       31.33       39.57      1.93 o 
   7  -6   6      153.91      164.29      5.14 o 
   8  -6   6      361.41      371.34      9.87 o 
   9  -6   6       68.82       66.94      3.38 o 
  10  -6   6        0.94       -0.10      2.20 o 
  -7  -5   6        5.23        1.64      2.65 o 
  -6  -5   6       14.67       16.13      2.04 o 
  -5  -5   6      357.15      358.20      9.67 o 
  -4  -5   6      387.32      392.40     10.38 o 
  -3  -5   6      340.20      337.22      7.32 o 
  -2  -5   6      234.51      221.58      7.15 o 
  -1  -5   6     1543.91     1591.56     37.04 o 
   0  -5   6     2619.58     2545.44     51.84 o 
   1  -5   6      608.60      609.83     11.65 o 
   2  -5   6      329.24      355.10      6.57 o 
   3  -5   6        8.65       14.56      0.92 o 
   4  -5   6      344.70      361.03      6.75 o 
   5  -5   6      206.68      212.68      4.69 o 
   6  -5   6      557.40      547.72     11.95 o 
   7  -5   6      161.33      174.21      5.33 o 
   8  -5   6      199.65      197.57      5.97 o 
   9  -5   6      120.70      123.67      5.23 o 
  10  -5   6      150.12      161.02      5.56 o 
  -8  -4   6      237.16      249.63     10.55 o 
  -7  -4   6       58.89       65.39      3.64 o 
  -6  -4   6       16.49       15.53      1.92 o 
  -5  -4   6      247.42      258.96      7.21 o 
  -4  -4   6      111.82      114.87      3.80 o 
  -3  -4   6       82.55       86.04      3.45 o 
  -2  -4   6       71.92       70.43      1.98 o 
  -1  -4   6       25.74       32.10      1.21 o 
   0  -4   6       46.17       55.76      1.60 o 
   1  -4   6      500.64      542.03      9.70 o 
   2  -4   6     1153.64     1179.87     20.62 o 
   3  -4   6     2286.62     2363.08     40.82 o 
   4  -4   6      700.59      711.38     12.72 o 
   5  -4   6      864.63      837.63     14.91 o 
   6  -4   6     2443.78     2447.34     50.28 o 
   7  -4   6      244.29      248.46      6.97 o 
   8  -4   6       11.61       10.18      2.00 o 
   9  -4   6       76.44       75.47      3.48 o 
  10  -4   6       11.06       11.25      2.35 o 
  -9  -3   6        0.28        1.86      4.65 o 
  -8  -3   6       78.08       82.64      4.85 o 
  -7  -3   6        7.76       11.04      2.71 o 
  -6  -3   6      480.08      491.76     12.71 o 
  -5  -3   6      185.61      171.71      5.07 o 
  -4  -3   6      429.33      426.90     12.36 o 
  -3  -3   6      717.26      724.29     17.55 o 
  -2  -3   6     2408.62     2349.78     64.19 o 
  -1  -3   6     1785.36     1765.48     56.37 o 
   0  -3   6      735.11      763.52     13.19 o 
   1  -3   6      194.52      178.02      3.47 o 
   2  -3   6      639.63      635.72     11.29 o 
   3  -3   6      229.08      236.34      4.55 o 
   4  -3   6       86.93       77.63      2.06 o 
   5  -3   6      484.35      509.90      9.33 o 
   6  -3   6      126.17      134.16      3.83 o 
   7  -3   6      686.13      665.41     16.48 o 
   8  -3   6      277.07      279.34      7.84 o 
   9  -3   6       20.74       22.72      2.42 o 
  10  -3   6        2.97        1.73      2.21 o 
  -9  -2   6       89.01      102.82      5.50 o 
  -8  -2   6        9.85       10.00      2.39 o 
  -7  -2   6      157.05      167.59      6.00 o 
  -6  -2   6      691.17      681.68     15.27 o 
  -5  -2   6      335.06      312.67      6.52 o 
  -4  -2   6        1.22        1.65      0.71 o 
  -3  -2   6      188.14      195.15      4.59 o 
  -2  -2   6      716.57      736.29     17.80 o 
  -1  -2   6      125.34      152.06      4.38 o 
   0  -2   6     3777.75     4027.29     69.58 o 
   1  -2   6     2096.87     2266.93     36.39 o 
   2  -2   6      334.26      344.83      6.35 o 
   3  -2   6     1916.19     1910.44     33.14 o 
   4  -2   6     2521.70     2532.11     43.76 o 
   5  -2   6     1379.11     1404.66     26.46 o 
   6  -2   6       52.62       55.37      2.23 o 
   7  -2   6        4.47        6.55      1.78 o 
   8  -2   6        0.78        0.20      1.85 o 
   9  -2   6       37.73       37.32      2.72 o 
  -9  -1   6        8.70       11.58      2.91 o 
  -8  -1   6      172.83      169.10      5.77 o 
  -7  -1   6       33.62       28.95      2.08 o 
  -6  -1   6       20.93       18.96      0.96 o 
  -5  -1   6      380.34      359.00      7.32 o 
  -4  -1   6     1954.60     1892.48     39.62 o 
  -3  -1   6     1624.37     1598.89     34.26 o 
  -2  -1   6      943.23     1016.94     21.48 o 
  -1  -1   6     1632.32     1779.26     37.38 o 
   0  -1   6      356.05      310.96      5.73 o 
   1  -1   6      275.40      259.46      4.50 o 
   2  -1   6       80.51       89.29      3.16 o 
   3  -1   6       64.26       69.73      1.89 o 
   4  -1   6       21.04       23.69      1.15 o 
   5  -1   6       24.94       28.19      1.49 o 
   6  -1   6      384.22      373.33      8.53 o 
   7  -1   6      302.33      298.58      8.30 o 
   8  -1   6       77.93       77.19      3.70 o 
   9  -1   6       16.37       16.98      2.35 o 
 -10   0   6        2.74        2.32      4.88 o 
  -9   0   6       25.19       25.64      3.77 o 
  -8   0   6      486.52      497.69     19.22 o 
  -7   0   6      197.21      200.76      8.34 o 
  -6   0   6       81.00       73.53      3.04 o 
  -5   0   6      429.36      427.24     11.20 o 
  -4   0   6      853.35      865.35     21.52 o 
  -3   0   6       31.58       26.89      1.07 o 
  -2   0   6     1803.47     1961.32     45.51 o 
  -1   0   6     1725.12     1897.04     44.36 o 
   0   0   6      671.37      730.08     17.22 o 
   1   0   6       26.97       19.16      0.82 o 
   2   0   6     3149.34     3253.03     55.38 o 
   3   0   6     2008.89     2047.13     38.13 o 
   4   0   6       51.99       54.28      1.91 o 
   5   0   6      351.25      364.38      8.33 o 
   6   0   6      497.94      521.93     11.56 o 
   7   0   6      101.82       96.84      4.70 o 
   8   0   6       14.95       10.46      2.66 o 
   9   0   6       33.48       37.81      3.65 o 
 -10   1   6       13.65        9.83      3.69 o 
  -9   1   6        0.27        0.13      2.94 o 
  -8   1   6       24.69       23.90      3.72 o 
  -7   1   6      229.22      207.58      6.23 o 
  -6   1   6      307.48      312.29      8.50 o 
  -5   1   6      316.50      269.72      6.56 o 
  -4   1   6      272.47      266.65      8.27 o 
  -3   1   6     1185.62     1207.93     28.99 o 
  -2   1   6     1706.88     1724.08     40.10 o 
  -1   1   6      699.86      658.19     15.67 o 
   0   1   6      159.36      160.35      4.05 o 
   1   1   6      587.95      617.79     11.83 o 
   2   1   6      504.04      541.10     10.52 o 
   3   1   6       33.69       31.60      1.42 o 
   4   1   6      982.73     1016.98     19.23 o 
   5   1   6        5.46        7.74      1.80 o 
   6   1   6      159.39      144.69      4.36 o 
   7   1   6      317.37      299.65     10.16 o 
   8   1   6      224.98      228.14      8.59 o 
 -10   2   6      100.31      112.50      7.07 o 
  -9   2   6      222.61      214.62      9.69 o 
  -8   2   6       39.59       46.69      3.86 o 
  -7   2   6      275.08      263.63      7.49 o 
  -6   2   6      331.28      313.20      8.60 o 
  -5   2   6      300.94      287.98      8.88 o 
  -4   2   6       19.90       15.81      1.52 o 
  -3   2   6       22.08       24.04      1.32 o 
  -2   2   6      130.66      140.41      4.53 o 
  -1   2   6      564.68      571.34     13.76 o 
   0   2   6     1612.60     1544.14     34.33 o 
   1   2   6     1514.12     1480.58     34.64 o 
   2   2   6     1066.55     1064.16     22.13 o 
   3   2   6       18.66       18.04      1.40 o 
   4   2   6      586.90      571.13     13.12 o 
   5   2   6      129.62      134.12      4.69 o 
   6   2   6      109.55      110.23      4.35 o 
   7   2   6        4.49        4.86      2.65 o 
 -10   3   6      104.09      124.11     10.69 o 
  -9   3   6        6.09        3.02      3.95 o 
  -8   3   6      204.65      185.91      8.46 o 
  -7   3   6       78.35       77.79      3.87 o 
  -6   3   6        3.71        4.93      1.39 o 
  -5   3   6      344.92      337.42      9.06 o 
  -4   3   6     1209.92     1156.04     22.62 o 
  -3   3   6     1682.62     1560.01     51.26 o 
  -2   3   6      814.33      762.90     27.54 o 
  -1   3   6      770.17      748.31     19.81 o 
   0   3   6      191.19      191.50     10.57 o 
   1   3   6        9.31        5.34      1.19 o 
   2   3   6       97.91       84.42      4.61 o 
   3   3   6      334.58      339.92      8.54 o 
   4   3   6      112.05      108.94      5.74 o 
   5   3   6        2.05        3.32      1.93 o 
   6   3   6      392.38      398.18     10.69 o 
   7   3   6      133.80      134.31     10.79 o 
 -10   4   6        1.53        1.18      3.20 o 
  -9   4   6      139.40      141.61      7.37 o 
  -8   4   6      498.78      510.87     19.31 o 
  -7   4   6      161.68      165.99      7.80 o 
  -6   4   6       60.24       51.73      3.77 o 
  -5   4   6       12.28       16.75      1.15 o 
  -4   4   6       63.90       65.08      4.76 o 
  -3   4   6        0.64        2.79      2.56 o 
  -2   4   6     1252.00     1160.66     58.10 o 
  -1   4   6      872.28      915.63     24.31 o 
   0   4   6      147.76      149.73      6.04 o 
   1   4   6       13.55       15.96      1.63 o 
   2   4   6      136.51      130.16      4.77 o 
   3   4   6      308.87      273.79     16.40 o 
   4   4   6      115.52      106.13      5.73 o 
   5   4   6       87.94       75.65      3.85 o 
   6   4   6      202.91      204.24      9.98 o 
  -9   5   6        8.86       10.35      3.53 o 
  -8   5   6        0.90       -0.58      2.96 o 
  -7   5   6      227.32      220.61      9.69 o 
  -6   5   6      547.33      536.62     16.76 o 
  -5   5   6      187.28      195.71      9.76 o 
  -4   5   6       63.57       63.70      3.52 o 
  -3   5   6      642.56      611.24     31.84 o 
  -2   5   6     1023.45      929.41     47.18 o 
  -1   5   6       49.93       68.80     12.55 o 
   0   5   6       41.47       43.66      2.39 o 
   1   5   6        8.03        7.59      1.77 o 
   2   5   6       57.41       60.58      3.24 o 
   3   5   6        1.16       -0.59      2.34 o 
   4   5   6       75.17       70.20      3.66 o 
   5   5   6      145.04      148.48      5.90 o 
  -9   6   6      193.23      218.71     10.27 o 
  -8   6   6        4.63        4.76      2.96 o 
  -7   6   6        1.12        1.29      1.53 o 
  -6   6   6        9.67       11.96      2.18 o 
  -5   6   6       38.53       40.52      3.25 o 
  -4   6   6        0.14        1.27      1.76 o 
  -3   6   6       11.60       16.97      3.95 o 
  -2   6   6       23.08       23.47      4.18 o 
  -1   6   6      146.45      154.92     18.01 o 
   0   6   6      188.05      200.74      8.04 o 
   1   6   6      385.28      397.29     23.01 o 
   2   6   6       87.53       87.06      5.03 o 
   3   6   6      106.07       92.23      9.53 o 
   4   6   6       55.10       62.33      6.39 o 
  -8   7   6      184.38      183.31      7.16 o 
  -7   7   6       92.86       97.47      5.02 o 
  -6   7   6       13.11       18.90      3.83 o 
  -5   7   6       95.03       94.49     10.34 o 
  -4   7   6      352.46      340.63     14.99 o 
  -3   7   6      407.26      396.99     24.52 o 
  -2   7   6        6.68       11.39      4.18 o 
  -1   7   6       20.22       25.27      2.92 o 
   0   7   6       12.74        8.09      2.71 o 
   1   7   6       22.98       23.80      3.05 o 
   2   7   6      170.92      177.14      8.08 o 
  -7   8   6       39.61       46.76      6.28 o 
  -6   8   6        2.73        2.96      2.68 o 
  -5   8   6       12.45       19.15      3.05 o 
  -4   8   6        0.51        0.91      3.25 o 
  -3   8   6        1.19       -0.44      2.51 o 
  -2   8   6       82.63       71.12      7.67 o 
  -1   8   6       98.82      111.20      8.72 o 
   0   8   6      111.30      130.22      6.49 o 
   0 -11   7      295.06      278.26     12.90 o 
   1 -11   7      131.45      121.61      6.71 o 
   2 -11   7       39.19       42.04      4.92 o 
   3 -11   7       33.22       41.08      3.31 o 
   4 -11   7      293.48      296.16     16.18 o 
   5 -11   7      136.16      142.63      7.23 o 
   6 -11   7       20.23       21.38      5.58 o 
  -2 -10   7        0.94        0.52      3.11 o 
  -1 -10   7       26.32       26.22      3.16 o 
   0 -10   7       80.17       79.97      5.17 o 
   1 -10   7        1.27        3.14      3.37 o 
   2 -10   7      164.92      167.57      8.27 o 
   3 -10   7      276.11      271.50      9.25 o 
   4 -10   7       19.11       20.64      2.72 o 
   5 -10   7      136.81      124.57      5.32 o 
   6 -10   7      548.77      510.25     36.14 o 
   7 -10   7      243.57      253.56     14.41 o 
  -3  -9   7       52.98       56.60      2.91 o 
  -2  -9   7      430.46      431.22     10.31 o 
  -1  -9   7      366.53      394.82     10.42 o 
   0  -9   7       34.56       37.43      2.52 o 
   1  -9   7      517.56      516.53     14.32 o 
   2  -9   7      826.03      820.32     21.40 o 
   3  -9   7      451.15      443.57     11.23 o 
   4  -9   7        4.15        2.23      1.76 o 
   5  -9   7       22.24       21.86      2.52 o 
   6  -9   7        1.18        2.74      2.23 o 
   7  -9   7       21.37       26.03      4.88 o 
   8  -9   7      141.60      139.45      9.53 o 
  -5  -8   7      101.64       98.63      9.05 o 
  -4  -8   7        8.38        5.16      1.76 o 
  -3  -8   7       22.74       19.61      2.05 o 
  -2  -8   7      112.38      115.02      5.10 o 
  -1  -8   7       20.88       23.72      2.11 o 
   0  -8   7       40.84       47.38      3.14 o 
   1  -8   7        2.33        2.76      1.53 o 
   2  -8   7      319.90      297.83      7.00 o 
   3  -8   7      418.63      387.10      9.86 o 
   4  -8   7      801.10      767.85     18.37 o 
   5  -8   7      667.14      660.04     16.01 o 
   6  -8   7      161.89      161.25      7.37 o 
   7  -8   7      107.37      101.08      6.52 o 
   8  -8   7      217.58      215.27      6.60 o 
   9  -8   7      111.89      115.35      4.68 o 
  -6  -7   7        1.06       -2.00      2.73 o 
  -5  -7   7        1.86        4.94      2.17 o 
  -4  -7   7      194.82      199.92      6.30 o 
  -3  -7   7      818.04      803.98     19.35 o 
  -2  -7   7       67.48       73.66      3.07 o 
  -1  -7   7      188.36      203.52      6.55 o 
   0  -7   7     1558.95     1559.02     36.40 o 
   1  -7   7     1543.46     1506.75     35.24 o 
   2  -7   7      206.08      202.37      5.03 o 
   3  -7   7       39.83       34.79      1.80 o 
   4  -7   7        1.28        3.76      1.48 o 
   5  -7   7      119.12      122.80      3.65 o 
   6  -7   7      120.15      120.39      3.75 o 
   7  -7   7      134.49      138.49      4.77 o 
   8  -7   7       34.14       32.96      2.57 o 
   9  -7   7       17.62       13.67      2.49 o 
  -6  -6   7       12.21        7.39      2.30 o 
  -5  -6   7       44.56       48.33      2.93 o 
  -4  -6   7      215.47      213.74      6.42 o 
  -3  -6   7      815.01      829.88     19.79 o 
  -2  -6   7      150.23      157.53      4.64 o 
  -1  -6   7        1.90        3.16      1.25 o 
   0  -6   7      254.59      259.07      7.77 o 
   1  -6   7      151.94      155.44      3.99 o 
   2  -6   7     2318.62     2263.70     46.29 o 
   3  -6   7      746.86      749.80     15.81 o 
   4  -6   7      455.60      456.82      8.46 o 
   5  -6   7      326.37      317.73      6.72 o 
   6  -6   7     1286.61     1263.43     26.44 o 
   7  -6   7      398.51      384.86     10.16 o 
   8  -6   7       73.77       79.34      3.51 o 
   9  -6   7        2.04        2.37      2.17 o 
  -7  -5   7        6.95        4.20      2.67 o 
  -6  -5   7      135.34      147.72      5.11 o 
  -5  -5   7       21.74       26.54      2.75 o 
  -4  -5   7      220.34      216.32      7.19 o 
  -3  -5   7       83.53       82.63      3.68 o 
  -2  -5   7     1837.94     1823.01     42.22 o 
  -1  -5   7     1135.26     1156.91     27.04 o 
   0  -5   7      180.02      172.29      5.36 o 
   1  -5   7      606.65      618.20     13.10 o 
   2  -5   7     1009.72      994.02     20.64 o 
   3  -5   7      363.12      355.76      6.66 o 
   4  -5   7       24.63       30.19      1.34 o 
   5  -5   7      244.74      250.32      5.50 o 
   6  -5   7       75.64       75.88      2.82 o 
   7  -5   7       53.77       52.63      2.73 o 
   8  -5   7      132.08      132.92      4.77 o 
   9  -5   7      225.10      230.69      7.05 o 
  -8  -4   7        2.63       -0.63      2.79 o 
  -7  -4   7       65.05       68.67      3.75 o 
  -6  -4   7      332.93      345.83      9.39 o 
  -5  -4   7      227.07      227.35      6.58 o 
  -4  -4   7      346.77      337.56     10.16 o 
  -3  -4   7       75.00       76.53      3.35 o 
  -2  -4   7      122.25      107.01      3.93 o 
  -1  -4   7      182.12      176.62      7.21 o 
   0  -4   7      992.19     1018.10     23.84 o 
   1  -4   7      794.99      809.36     16.88 o 
   2  -4   7      853.99      870.43     15.35 o 
   3  -4   7     1419.51     1423.72     24.85 o 
   4  -4   7     3275.29     3253.25     56.18 o 
   5  -4   7     1271.70     1257.72     22.14 o 
   6  -4   7        7.96        8.38      1.46 o 
   7  -4   7       10.23        9.56      1.97 o 
   8  -4   7      118.66      116.88      5.97 o 
   9  -4   7      144.49      141.17      6.34 o 
  -8  -3   7       30.80       28.13      2.77 o 
  -7  -3   7       40.05       42.00      2.87 o 
  -6  -3   7        0.99        0.24      1.48 o 
  -5  -3   7       37.62       40.06      2.07 o 
  -4  -3   7      585.57      561.41     16.08 o 
  -3  -3   7     1416.84     1389.47     38.23 o 
  -2  -3   7     1032.46     1014.47     32.67 o 
  -1  -3   7       52.09       48.89      1.55 o 
   0  -3   7     2612.82     2561.71     44.69 o 
   1  -3   7     1751.92     1761.25     30.50 o 
   2  -3   7      407.76      458.07      8.34 o 
   3  -3   7        1.66        1.41      0.77 o 
   4  -3   7       19.34       19.99      1.13 o 
   5  -3   7      116.86      113.07      3.10 o 
   6  -3   7      178.54      176.76      4.71 o 
   7  -3   7       16.47       20.86      2.04 o 
   8  -3   7       50.79       54.08      3.01 o 
   9  -3   7       41.67       44.80      4.31 o 
  -9  -2   7       26.61       27.08      2.53 o 
  -8  -2   7      286.77      294.69      9.46 o 
  -7  -2   7      423.13      425.14     12.83 o 
  -6  -2   7      145.03      141.34      4.23 o 
  -5  -2   7      334.76      318.01      7.26 o 
  -4  -2   7      920.43      891.49     24.75 o 
  -3  -2   7       31.06       26.05      1.19 o 
  -2  -2   7      643.80      666.87     20.03 o 
  -1  -2   7      891.88      963.40     20.47 o 
   0  -2   7       50.05       41.27      1.18 o 
   1  -2   7      632.67      660.02     11.68 o 
   2  -2   7     1640.84     1649.95     28.68 o 
   3  -2   7     1941.94     2019.18     35.03 o 
   4  -2   7      457.36      471.31      8.70 o 
   5  -2   7       36.16       35.04      1.62 o 
   6  -2   7      204.41      209.51      5.37 o 
   7  -2   7      361.64      352.33      9.41 o 
   8  -2   7      161.89      158.98      6.44 o 
   9  -2   7        4.11        2.02      2.72 o 
  -9  -1   7        0.27       -2.56      4.42 o 
  -8  -1   7       59.18       66.62      9.41 o 
  -7  -1   7        2.34        5.46      2.91 o 
  -6  -1   7      195.40      207.35      6.20 o 
  -5  -1   7      893.81      818.92     23.82 o 
  -4  -1   7      403.85      403.00     11.21 o 
  -3  -1   7      640.80      650.60     24.19 o 
  -2  -1   7      806.04      807.48     17.21 o 
  -1  -1   7     1340.15     1373.70     29.04 o 
   0  -1   7      691.49      696.76     16.70 o 
   1  -1   7      678.63      705.13     11.61 o 
   2  -1   7      317.90      322.02      6.06 o 
   3  -1   7      588.59      602.79     10.88 o 
   4  -1   7       60.84       56.53      2.00 o 
   5  -1   7      366.58      375.85      8.54 o 
   6  -1   7      140.11      142.01      7.68 o 
   7  -1   7       37.69       43.23      2.76 o 
   8  -1   7      177.68      170.94      9.83 o 
  -9   0   7      161.80      175.93     12.55 o 
  -8   0   7       31.74       37.38      3.93 o 
  -7   0   7      299.49      297.25      8.46 o 
  -6   0   7      480.98      499.09     17.34 o 
  -5   0   7      514.57      480.19     12.43 o 
  -4   0   7      140.60      156.73      5.61 o 
  -3   0   7      404.13      410.90      8.94 o 
  -2   0   7      158.73      174.26      5.55 o 
  -1   0   7       44.85       51.09      2.12 o 
   0   0   7     1790.23     1790.00     40.68 o 
   1   0   7     1017.55     1043.74     24.63 o 
   2   0   7      228.16      247.60      5.13 o 
   3   0   7      236.66      233.58      5.02 o 
   4   0   7     1560.52     1604.29     29.97 o 
   5   0   7      684.49      692.10     14.93 o 
   6   0   7       43.65       46.12      2.33 o 
   7   0   7        1.72        1.76      1.71 o 
   8   0   7       33.66       33.01      3.47 o 
  -9   1   7        9.74       12.63      3.44 o 
  -8   1   7       12.42        8.31      2.87 o 
  -7   1   7       10.31        8.78      1.52 o 
  -6   1   7       52.97       45.65      2.05 o 
  -5   1   7      268.45      275.50      6.75 o 
  -4   1   7      785.42      766.57     31.79 o 
  -3   1   7     2687.58     2543.04     70.91 o 
  -2   1   7      285.52      281.66      6.99 o 
  -1   1   7     1540.61     1564.82     36.64 o 
   0   1   7     1102.45     1122.35     23.10 o 
   1   1   7       78.95       77.31      2.70 o 
   2   1   7        2.08        2.19      1.58 o 
   3   1   7       25.64       26.23      1.56 o 
   4   1   7       37.42       36.12      1.95 o 
   5   1   7      160.75      155.38      5.14 o 
   6   1   7      205.52      198.03      6.71 o 
   7   1   7       39.12       40.99      2.89 o 
   8   1   7       32.88       36.49      8.60 o 
  -9   2   7       33.52       33.86      3.94 o 
  -8   2   7      175.93      176.52      6.66 o 
  -7   2   7      314.93      325.25      9.05 o 
  -6   2   7       96.97       94.39      3.78 o 
  -5   2   7      207.91      210.81      6.64 o 
  -4   2   7        5.72        7.38      0.86 o 
  -3   2   7      300.18      286.92     11.34 o 
  -2   2   7      944.81      897.81     21.20 o 
  -1   2   7      795.25      776.82     23.69 o 
   0   2   7      211.44      214.87      7.68 o 
   1   2   7        8.20        9.39      1.23 o 
   2   2   7      275.74      279.90      7.92 o 
   3   2   7      898.12      856.56     24.42 o 
   4   2   7      582.81      567.42     17.23 o 
   5   2   7       53.62       47.96      2.81 o 
   6   2   7       99.01      100.56      4.28 o 
   7   2   7       63.84       66.92      4.45 o 
  -9   3   7       14.69       15.92      3.37 o 
  -8   3   7       13.42       11.05      3.95 o 
  -7   3   7        9.77        4.88      2.63 o 
  -6   3   7      414.29      401.25     15.20 o 
  -5   3   7      785.06      766.61     27.69 o 
  -4   3   7     1680.55     1542.42     35.96 o 
  -3   3   7      142.40      132.54     10.57 o 
  -2   3   7      341.21      336.54     18.79 o 
  -1   3   7      384.15      350.78     19.54 o 
   0   3   7       34.12       30.94      2.58 o 
   1   3   7       23.64       20.02      1.65 o 
   2   3   7      239.87      238.62      7.36 o 
   3   3   7      129.16      118.36     10.50 o 
   4   3   7      128.61      126.73      9.64 o 
   5   3   7      153.46      151.80      5.30 o 
   6   3   7       11.40       13.06      2.43 o 
  -9   4   7      141.59      148.60      7.88 o 
  -8   4   7        6.39        8.68      3.20 o 
  -7   4   7       29.60       32.64      3.53 o 
  -6   4   7      346.76      335.02     13.14 o 
  -5   4   7      176.63      181.81      5.34 o 
  -4   4   7       31.82       26.35      2.11 o 
  -3   4   7      345.35      339.32     18.36 o 
  -2   4   7        9.37        9.06      3.25 o 
  -1   4   7      142.94      117.39      3.82 o 
   0   4   7      338.55      326.03      9.41 o 
   1   4   7      400.85      388.65     11.13 o 
   2   4   7      374.35      348.46     12.09 o 
   3   4   7      213.09      209.52      9.07 o 
   4   4   7      240.78      220.20      9.41 o 
   5   4   7      170.27      169.07      6.28 o 
  -9   5   7       14.37       11.89      3.69 o 
  -8   5   7      105.45      100.94      6.07 o 
  -7   5   7       33.79       42.54      4.76 o 
  -6   5   7       11.47       11.11      1.68 o 
  -5   5   7      280.04      262.06     11.62 o 
  -4   5   7      537.06      543.40     18.76 o 
  -3   5   7      195.89      198.25     12.09 o 
  -2   5   7       81.80       71.35      6.51 o 
  -1   5   7       46.89       47.73      3.13 o 
   0   5   7      244.50      233.57      9.86 o 
   1   5   7       74.28       83.26      3.69 o 
   2   5   7        3.14        2.34      1.90 o 
   3   5   7       23.21       25.03      3.10 o 
   4   5   7        3.44       -0.81      2.79 o 
  -8   6   7       61.71       62.40      5.35 o 
  -7   6   7      150.92      145.72     10.69 o 
  -6   6   7      100.98       99.89     11.97 o 
  -5   6   7        2.35        3.59      2.06 o 
  -4   6   7       10.70       10.21      2.32 o 
  -3   6   7        1.90        1.39      3.95 o 
  -2   6   7       78.92       83.67      7.67 o 
  -1   6   7      426.42      434.89     17.90 o 
   0   6   7      137.17      134.94     13.48 o 
   1   6   7       32.47       34.42      3.20 o 
   2   6   7       82.67       80.65      6.62 o 
   3   6   7      141.93      154.97      8.13 o 
  -7   7   7       29.37       33.84      2.92 o 
  -6   7   7       54.49       57.13      9.30 o 
  -5   7   7      293.54      323.84     12.21 o 
  -4   7   7       18.35       19.56      2.74 o 
  -3   7   7       47.16       46.48      5.81 o 
  -2   7   7      146.13      127.13     10.23 o 
  -1   7   7       74.86       70.13      6.16 o 
   0   7   7        6.60        9.53      2.78 o 
   1   7   7        7.62       11.29      2.89 o 
  -5   8   7       59.65       67.48      8.02 o 
  -4   8   7        0.67        3.57      2.74 o 
  -3   8   7      101.75      113.93      6.20 o 
  -2   8   7       21.76       20.22      6.04 o 
  -1   8   7       31.72       23.71      6.04 o 
   1 -11   8       29.91       33.97      4.26 o 
   2 -11   8      290.18      292.48     24.64 o 
   3 -11   8      463.01      472.27     20.33 o 
   4 -11   8        9.61       14.12      3.60 o 
   5 -11   8        9.23        8.02      3.42 o 
  -1 -10   8      204.13      202.02      7.37 o 
   0 -10   8        1.12        3.73      2.54 o 
   1 -10   8       45.09       46.78      4.27 o 
   2 -10   8        9.69        6.77      3.27 o 
   3 -10   8        8.26        8.78      2.68 o 
   4 -10   8      420.55      398.95     14.05 o 
   5 -10   8      572.20      563.02     17.72 o 
   6 -10   8      160.43      172.45     11.16 o 
   7 -10   8      189.71      203.82     12.55 o 
  -3  -9   8      108.37      115.69      6.27 o 
  -2  -9   8       32.94       34.48      2.75 o 
  -1  -9   8      148.76      146.45      5.02 o 
   0  -9   8      841.20      840.46     20.47 o 
   1  -9   8      564.37      578.12     14.38 o 
   2  -9   8      125.18      125.63      5.26 o 
   3  -9   8        8.64       13.34      2.04 o 
   4  -9   8       45.95       52.92      2.99 o 
   5  -9   8      296.63      284.55      7.84 o 
   6  -9   8       66.09       59.27      3.57 o 
   7  -9   8       74.00       78.24      5.09 o 
   8  -9   8       29.62       31.02      4.02 o 
  -4  -8   8       95.37      101.47      4.80 o 
  -3  -8   8      232.63      232.99      9.24 o 
  -2  -8   8      252.19      243.95      6.95 o 
  -1  -8   8        3.71        1.40      1.86 o 
   0  -8   8       24.90       21.49      2.10 o 
   1  -8   8       51.64       48.75      2.60 o 
   2  -8   8      289.56      273.67      7.43 o 
   3  -8   8      458.32      458.93     10.22 o 
   4  -8   8      644.94      625.44     15.25 o 
   5  -8   8        7.98       11.99      1.90 o 
   6  -8   8      753.57      683.72     18.97 o 
   7  -8   8      355.01      352.51     14.99 o 
   8  -8   8       98.90      105.88     14.64 o 
  -5  -7   8      115.15      123.53      4.88 o 
  -4  -7   8        2.55        3.01      2.09 o 
  -3  -7   8       14.07       13.60      2.50 o 
  -2  -7   8      379.87      370.97      9.53 o 
  -1  -7   8     1661.69     1660.06     38.72 o 
   0  -7   8      321.83      323.77      8.49 o 
   1  -7   8       10.64       11.59      1.68 o 
   2  -7   8      439.92      444.18     11.18 o 
   3  -7   8      634.62      647.78     13.88 o 
   4  -7   8      361.11      350.84      9.07 o 
   5  -7   8      145.77      136.02      4.40 o 
   6  -7   8       36.16       33.63      2.73 o 
   7  -7   8       22.08       22.96      3.24 o 
   8  -7   8      151.72      147.56      8.00 o 
   9  -7   8      261.29      286.22      9.83 o 
  -6  -6   8      324.74      335.21      9.54 o 
  -5  -6   8      536.42      529.30     13.93 o 
  -4  -6   8        7.09        7.29      2.15 o 
  -3  -6   8      162.61      157.16      9.03 o 
  -2  -6   8      215.20      209.73      5.80 o 
  -1  -6   8      153.52      150.22      4.47 o 
   0  -6   8      359.62      362.96      9.23 o 
   1  -6   8      397.45      389.31      9.81 o 
   2  -6   8      275.58      266.39      7.03 o 
   3  -6   8      564.43      574.05     12.34 o 
   4  -6   8      673.96      678.98     14.45 o 
   5  -6   8     1072.38     1024.63     24.07 o 
   6  -6   8      351.28      356.38      9.36 o 
   7  -6   8       19.54       21.74      2.66 o 
   8  -6   8      281.92      272.31     12.34 o 
   9  -6   8       69.70       75.71      4.34 o 
  -7  -5   8       13.60       16.52      2.81 o 
  -6  -5   8       21.46       22.19      2.33 o 
  -5  -5   8        8.61        6.84      2.28 o 
  -4  -5   8      423.45      421.20     12.67 o 
  -3  -5   8      287.97      262.93      8.35 o 
  -2  -5   8      367.66      367.61     11.03 o 
  -1  -5   8      374.17      384.55      9.52 o 
   0  -5   8     1773.15     1744.55     40.58 o 
   1  -5   8     2422.51     2345.33     54.34 o 
   2  -5   8      685.09      687.33     14.56 o 
   3  -5   8       21.53       24.20      2.47 o 
   4  -5   8       10.45       12.19      1.22 o 
   5  -5   8       80.17       83.76      2.91 o 
   6  -5   8        1.82        2.08      1.67 o 
   7  -5   8      353.91      342.02      9.21 o 
   8  -5   8       55.36       62.15      4.09 o 
   9  -5   8       56.75       58.66      4.06 o 
  -7  -4   8      406.90      446.29     13.88 o 
  -6  -4   8      186.43      182.26      5.85 o 
  -5  -4   8      112.30      106.67      3.85 o 
  -4  -4   8      292.28      296.81     10.96 o 
  -3  -4   8      381.72      369.52     11.01 o 
  -2  -4   8        8.57        8.98      1.77 o 
  -1  -4   8      118.83      108.84      3.04 o 
   0  -4   8      132.23      134.96      3.95 o 
   1  -4   8      438.16      456.80     12.56 o 
   2  -4   8     1976.45     1926.94     39.36 o 
   3  -4   8     1287.02     1281.36     24.44 o 
   4  -4   8       13.12       16.33      1.29 o 
   5  -4   8       30.91       30.28      1.74 o 
   6  -4   8      429.57      426.00     10.93 o 
   7  -4   8      731.97      724.36     17.75 o 
   8  -4   8      123.94      125.69      5.59 o 
   9  -4   8       21.92       15.79      3.09 o 
  -8  -3   8       10.10       10.92      2.41 o 
  -7  -3   8      173.82      177.31      6.26 o 
  -6  -3   8       92.74       88.50      4.64 o 
  -5  -3   8      540.97      532.68     15.42 o 
  -4  -3   8      252.52      239.65      7.51 o 
  -3  -3   8       72.20       69.63      3.07 o 
  -2  -3   8     1306.82     1282.61     35.41 o 
  -1  -3   8     2776.03     2765.71     75.45 o 
   0  -3   8     1246.12     1226.20     31.61 o 
   1  -3   8      394.81      413.10     10.03 o 
   2  -3   8       26.28       20.80      1.20 o 
   3  -3   8      233.13      244.83      5.63 o 
   4  -3   8       10.55       13.31      1.27 o 
   5  -3   8        2.85        1.89      1.31 o 
   6  -3   8       16.71       17.43      2.07 o 
   7  -3   8       44.69       45.32      2.84 o 
   8  -3   8      160.55      158.64      6.51 o 
   9  -3   8      154.74      161.81      6.92 o 
  -8  -2   8      156.07      174.00      9.19 o 
  -7  -2   8       91.72       85.08      5.74 o 
  -6  -2   8      484.38      467.23     10.34 o 
  -5  -2   8      184.49      184.03      4.87 o 
  -4  -2   8        6.92        8.43      1.29 o 
  -3  -2   8        5.89        4.80      0.93 o 
  -2  -2   8       55.46       64.53      2.32 o 
  -1  -2   8       93.08       92.21      2.62 o 
   0  -2   8      229.08      229.88      5.65 o 
   1  -2   8      642.28      648.42     13.99 o 
   2  -2   8      949.29      981.62     20.94 o 
   3  -2   8       37.23       31.43      1.46 o 
   4  -2   8      509.14      515.37     10.33 o 
   5  -2   8     1502.25     1496.55     31.14 o 
   6  -2   8      337.51      332.50      8.92 o 
   7  -2   8      111.24      101.75      4.14 o 
   8  -2   8       63.80       60.01      4.02 o 
  -9  -1   8       96.62      104.35      9.53 o 
  -8  -1   8        0.17        0.15      3.01 o 
  -7  -1   8      242.33      225.57     10.11 o 
  -6  -1   8       48.07       44.86      3.03 o 
  -5  -1   8       68.66       65.14      4.10 o 
  -4  -1   8      221.92      221.22      5.88 o 
  -3  -1   8     1442.94     1400.44     47.17 o 
  -2  -1   8     1270.28     1303.14     27.54 o 
  -1  -1   8      367.86      383.25      8.54 o 
   0  -1   8      848.90      877.13     18.65 o 
   1  -1   8     1667.67     1659.17     34.88 o 
   2  -1   8      323.92      352.41      7.19 o 
   3  -1   8       99.80       92.95      2.65 o 
   4  -1   8      129.88      139.96      3.62 o 
   5  -1   8      163.93      170.60      5.30 o 
   6  -1   8      209.95      209.68      6.35 o 
   7  -1   8       80.33       90.26      3.97 o 
   8  -1   8       85.87       87.69      5.00 o 
  -9   0   8       11.66        9.06      5.35 o 
  -8   0   8      198.13      205.19     18.83 o 
  -7   0   8      500.61      482.06     22.89 o 
  -6   0   8        4.60        5.85      2.15 o 
  -5   0   8       36.03       33.81      3.09 o 
  -4   0   8      426.44      448.75     18.51 o 
  -3   0   8      570.49      572.19     12.33 o 
  -2   0   8      151.03      147.09      3.66 o 
  -1   0   8      287.73      321.38      9.62 o 
   0   0   8        4.98        8.37      0.74 o 
   1   0   8      124.80      127.77      3.80 o 
   2   0   8     1520.39     1502.48     35.32 o 
   3   0   8     1017.92     1010.03     21.27 o 
   4   0   8      656.92      694.47     13.54 o 
   5   0   8       15.17       15.54      1.76 o 
   6   0   8      428.91      431.03      9.92 o 
   7   0   8      242.58      264.15      6.90 o 
  -9   1   8        3.36        6.74      4.42 o 
  -8   1   8       11.67       18.10      3.51 o 
  -7   1   8        2.20        7.00      1.77 o 
  -6   1   8      384.45      379.72      9.18 o 
  -5   1   8      846.95      806.71     28.82 o 
  -4   1   8      469.95      454.53     43.69 o 
  -3   1   8      705.86      708.59     20.16 o 
  -2   1   8      355.01      356.11     13.82 o 
  -1   1   8      382.98      370.99     10.95 o 
   0   1   8      303.20      299.36      6.57 o 
   1   1   8      409.14      413.05     10.37 o 
   2   1   8       38.51       40.45      2.65 o 
   3   1   8        1.21        1.33      2.33 o 
   4   1   8       57.13       59.29      2.88 o 
   5   1   8       79.07       76.81      3.62 o 
   6   1   8        9.48       11.58      2.39 o 
   7   1   8        6.70        6.69      2.49 o 
  -9   2   8      262.39      286.33     17.20 o 
  -8   2   8      162.25      166.01      7.80 o 
  -7   2   8      127.75      125.48      4.01 o 
  -6   2   8      250.62      257.38      7.96 o 
  -5   2   8      299.51      289.32     12.94 o 
  -4   2   8       42.14       41.95      1.96 o 
  -3   2   8       80.10       75.00      2.65 o 
  -2   2   8       27.02       27.13      1.77 o 
  -1   2   8      240.58      224.49      8.22 o 
   0   2   8       89.29       84.00      3.49 o 
   1   2   8      909.01      910.48     24.41 o 
   2   2   8      792.98      745.92     30.43 o 
   3   2   8      178.23      176.08      5.49 o 
   4   2   8      129.47      128.49      6.55 o 
   5   2   8      381.32      377.08     21.00 o 
   6   2   8      171.32      177.76      6.08 o 
  -9   3   8       57.46       58.42      4.76 o 
  -8   3   8        3.03       -1.74      3.37 o 
  -7   3   8      498.98      493.40     18.65 o 
  -6   3   8      295.31      273.73     11.17 o 
  -5   3   8       21.54       26.26      4.18 o 
  -4   3   8       84.08       86.85      4.42 o 
  -3   3   8      291.64      279.12     15.57 o 
  -2   3   8      134.68      134.06      5.58 o 
  -1   3   8      140.91      148.07      6.31 o 
   0   3   8      662.13      666.42     18.05 o 
   1   3   8      487.14      477.62     13.41 o 
   2   3   8       24.58       22.84      2.28 o 
   3   3   8        2.54        2.65      1.76 o 
   4   3   8        1.17       -0.93      2.49 o 
   5   3   8        8.05        8.06      6.86 o 
  -8   4   8      117.39      106.89      6.48 o 
  -7   4   8      551.43      564.75     36.37 o 
  -6   4   8        3.45        6.74      3.72 o 
  -5   4   8       20.13       18.77      1.85 o 
  -4   4   8       57.14       57.87      5.81 o 
  -3   4   8      196.01      186.63     11.39 o 
  -2   4   8       22.70       18.13      3.95 o 
  -1   4   8      349.89      334.09     12.37 o 
   0   4   8      192.83      206.70      6.44 o 
   1   4   8      128.86      138.59      6.34 o 
   2   4   8      116.63      107.84      4.42 o 
   3   4   8      389.53      380.94     11.42 o 
   4   4   8      120.25      120.74      6.86 o 
  -8   5   8        2.63        4.38      3.44 o 
  -7   5   8        1.55        0.00      4.18 o 
  -6   5   8      125.95      113.42      8.60 o 
  -5   5   8      170.58      176.20     13.13 o 
  -4   5   8      133.79      129.78     11.74 o 
  -3   5   8      154.25      155.02     10.69 o 
  -2   5   8      146.71      131.54      9.53 o 
  -1   5   8      332.40      293.77     17.43 o 
   0   5   8       56.96       67.57      4.70 o 
   1   5   8       37.38       37.94      4.83 o 
   2   5   8        2.98        1.26      2.05 o 
   3   5   8       90.89       96.21      6.62 o 
  -7   6   8        6.24        4.65      4.65 o 
  -6   6   8       33.16       36.13      2.96 o 
  -5   6   8       58.22       55.52      4.18 o 
  -4   6   8        3.08        3.49      2.28 o 
  -3   6   8      148.10      143.40     10.23 o 
  -2   6   8       37.94       35.79      5.58 o 
  -1   6   8       12.76       10.46      5.11 o 
   0   6   8       30.45       33.58      3.05 o 
   1   6   8      122.10      126.07      6.23 o 
   2   6   8      139.64      153.13     13.13 o 
  -6   7   8        8.92        7.76      2.71 o 
  -5   7   8       60.11       72.23      8.37 o 
  -4   7   8       92.19       80.92      7.09 o 
  -3   7   8      138.20      122.48      9.76 o 
  -2   7   8       16.40       12.55      5.35 o 
  -1   7   8       79.80       86.46      9.06 o 
   0   7   8       67.12       70.69      7.09 o 
   2 -11   9       72.59       87.78     15.80 o 
   3 -11   9       46.04       39.47      4.43 o 
   4 -11   9      129.83      134.78      5.94 o 
  -1 -10   9        6.27        3.72      2.35 o 
   0 -10   9        7.21        9.43      2.45 o 
   1 -10   9       37.60       37.23      3.33 o 
   2 -10   9      131.97      124.82      6.30 o 
   3 -10   9      197.81      205.71      9.32 o 
   4 -10   9      314.53      319.21      8.82 o 
   5 -10   9      131.07      132.08      5.72 o 
   6 -10   9      143.73      148.66      7.48 o 
  -3  -9   9       27.39       24.38      2.80 o 
  -2  -9   9      141.16      142.61      5.08 o 
  -1  -9   9      553.14      559.72     15.16 o 
   0  -9   9      135.17      137.11      5.80 o 
   1  -9   9       30.63       42.00      3.86 o 
   2  -9   9      321.25      316.84      8.71 o 
   3  -9   9      449.26      430.95     13.00 o 
   4  -9   9      160.33      151.58      5.13 o 
   5  -9   9        6.53        5.21      1.99 o 
   6  -9   9        3.95        3.34      2.50 o 
   7  -9   9       42.48       35.35      4.19 o 
  -4  -8   9      264.17      277.90      8.32 o 
  -3  -8   9      101.91      102.62      6.00 o 
  -2  -8   9       55.02       51.73      3.96 o 
  -1  -8   9      165.13      165.86      5.25 o 
   0  -8   9        0.08       -0.57      1.75 o 
   1  -8   9      186.73      192.66      5.86 o 
   2  -8   9       79.01       82.57      3.47 o 
   3  -8   9        7.14        6.59      1.90 o 
   4  -8   9      282.11      245.72      6.88 o 
   5  -8   9      366.15      372.97      9.77 o 
   6  -8   9      647.86      620.31     17.54 o 
   7  -8   9       88.63       87.65      5.56 o 
   8  -8   9      114.16      111.39      7.79 o 
  -5  -7   9       90.51       93.18      4.19 o 
  -4  -7   9       69.68       66.99      3.91 o 
  -3  -7   9      295.25      298.17      9.74 o 
  -2  -7   9      500.38      503.47     12.48 o 
  -1  -7   9        6.73        7.65      1.70 o 
   0  -7   9      511.74      502.37     12.52 o 
   1  -7   9     1794.94     1791.43     41.79 o 
   2  -7   9      506.83      494.87     12.45 o 
   3  -7   9       59.40       57.42      2.68 o 
   4  -7   9      194.66      182.48      5.46 o 
   5  -7   9      145.06      155.95      5.05 o 
   6  -7   9       14.46       15.25      2.44 o 
   7  -7   9      305.49      298.77      9.55 o 
   8  -7   9      158.69      175.84     14.64 o 
  -6  -6   9       47.44       47.41      3.09 o 
  -5  -6   9       26.48       27.49      2.47 o 
  -4  -6   9      311.09      302.44      9.78 o 
  -3  -6   9      257.18      258.07      8.49 o 
  -2  -6   9      177.98      169.28      6.10 o 
  -1  -6   9        7.22        5.84      1.40 o 
   0  -6   9      189.46      190.23      5.91 o 
   1  -6   9        0.82        0.67      1.39 o 
   2  -6   9      280.52      274.46      7.33 o 
   3  -6   9      466.05      456.15     15.36 o 
   4  -6   9      430.75      420.72      9.49 o 
   5  -6   9      163.10      160.09      7.08 o 
   6  -6   9      305.08      302.58      9.44 o 
   7  -6   9      480.04      474.00     17.34 o 
   8  -6   9      142.59      142.85      8.13 o 
  -6  -5   9        0.11       -1.03      1.92 o 
  -5  -5   9       60.05       60.61      3.00 o 
  -4  -5   9       56.33       56.34      4.68 o 
  -3  -5   9      169.69      169.74      5.94 o 
  -2  -5   9      961.79      944.61     31.52 o 
  -1  -5   9     2165.54     2095.27     48.60 o 
   0  -5   9     1624.28     1612.96     37.53 o 
   1  -5   9       57.45       52.69      2.36 o 
   2  -5   9       75.21       83.08      3.18 o 
   3  -5   9      622.66      591.91     14.46 o 
   4  -5   9      314.54      313.38      7.27 o 
   5  -5   9       14.62       12.04      1.84 o 
   6  -5   9       18.38       18.36      2.10 o 
   7  -5   9        2.92        2.66      2.00 o 
   8  -5   9       31.72       29.40      3.36 o 
  -7  -4   9       34.67       40.49      3.01 o 
  -6  -4   9       71.51       78.01      3.30 o 
  -5  -4   9      414.63      405.47     12.22 o 
  -4  -4   9      304.47      294.08      9.15 o 
  -3  -4   9       38.62       40.64      2.45 o 
  -2  -4   9       47.28       49.73      2.67 o 
  -1  -4   9        1.72        2.91      1.52 o 
   0  -4   9      151.41      147.57      4.21 o 
   1  -4   9      357.18      369.99      9.30 o 
   2  -4   9        8.42        6.68      1.38 o 
   3  -4   9       50.69       54.18      2.42 o 
   4  -4   9      510.19      496.20     10.00 o 
   5  -4   9     1183.96     1176.51     27.86 o 
   6  -4   9      672.47      688.39     16.92 o 
   7  -4   9      163.46      160.93      5.39 o 
   8  -4   9      133.07      122.80      5.81 o 
  -8  -3   9        0.39        3.21      4.07 o 
  -7  -3   9      112.44      103.40      4.61 o 
  -6  -3   9       23.96       24.57      1.99 o 
  -5  -3   9        1.20        1.99      1.55 o 
  -4  -3   9      152.12      154.68      6.49 o 
  -3  -3   9     1302.12     1298.16     35.93 o 
  -2  -3   9      880.38      849.07     23.83 o 
  -1  -3   9      371.24      376.31     13.98 o 
   0  -3   9      202.12      196.57      4.97 o 
   1  -3   9      747.65      756.47     18.01 o 
   2  -3   9      532.92      556.70     12.22 o 
   3  -3   9      338.71      325.04      7.56 o 
   4  -3   9        1.90        1.88      1.17 o 
   5  -3   9       59.14       60.78      2.87 o 
   6  -3   9        0.65       -0.37      1.84 o 
   7  -3   9       99.48       98.42      4.30 o 
   8  -3   9      121.90      124.55      9.09 o 
  -8  -2   9       52.72       46.52      4.76 o 
  -7  -2   9      145.05      155.15      7.04 o 
  -6  -2   9       58.21       67.10      3.79 o 
  -5  -2   9      158.20      146.78      4.04 o 
  -4  -2   9      121.55      134.91      4.70 o 
  -3  -2   9      636.27      653.12     18.55 o 
  -2  -2   9      312.03      321.57      9.69 o 
  -1  -2   9      120.67      125.86      4.62 o 
   0  -2   9      232.28      212.86      7.30 o 
   1  -2   9       10.98       11.42      1.00 o 
   2  -2   9      495.90      510.93     11.32 o 
   3  -2   9      938.63      953.70     20.52 o 
   4  -2   9      912.75      941.01     20.36 o 
   5  -2   9      201.73      211.30      6.24 o 
   6  -2   9      214.35      215.91      6.54 o 
   7  -2   9      256.31      257.83      7.69 o 
   8  -2   9      119.69      131.21      6.23 o 
  -8  -1   9        8.28        4.96      3.24 o 
  -7  -1   9       39.39       41.07      3.85 o 
  -6  -1   9        5.15        3.88      2.26 o 
  -5  -1   9      402.07      389.97     23.94 o 
  -4  -1   9      509.80      496.71     14.20 o 
  -3  -1   9      111.46      111.26      3.30 o 
  -2  -1   9      103.05      107.09      4.10 o 
  -1  -1   9     3122.67     3266.84     77.86 o 
   0  -1   9      698.54      713.48     19.57 o 
   1  -1   9       12.68       19.60      1.39 o 
   2  -1   9       75.62       80.55      2.41 o 
   3  -1   9      371.52      360.59      7.52 o 
   4  -1   9      117.93      117.68      3.32 o 
   5  -1   9        0.64        0.08      1.86 o 
   6  -1   9       78.76       84.89      3.29 o 
   7  -1   9        6.37        3.16      2.07 o 
  -8   0   9       76.70       70.99      5.32 o 
  -7   0   9       77.11       79.91      4.50 o 
  -6   0   9      369.33      363.88     17.40 o 
  -5   0   9      521.92      519.87     20.80 o 
  -4   0   9        4.25        5.42      1.77 o 
  -3   0   9      107.29      104.69      3.91 o 
  -2   0   9       13.30       13.39      1.34 o 
  -1   0   9      150.99      170.77      5.71 o 
   0   0   9      595.51      590.78     17.12 o 
   1   0   9      791.32      824.54     19.74 o 
   2   0   9      231.14      259.68      7.04 o 
   3   0   9       60.80       69.76      3.08 o 
   4   0   9      361.49      360.45      8.62 o 
   5   0   9      528.13      551.73     13.98 o 
   6   0   9      280.64      281.62      8.28 o 
   7   0   9        7.46        4.88      2.48 o 
  -8   1   9       10.26        7.06      4.07 o 
  -7   1   9      190.47      174.12     10.78 o 
  -6   1   9      141.21      141.76      8.32 o 
  -5   1   9       45.46       43.59      2.83 o 
  -4   1   9       53.94       55.19      3.21 o 
  -3   1   9       26.43       29.43      1.88 o 
  -2   1   9     1310.77     1275.10     53.16 o 
  -1   1   9      497.79      499.30     23.04 o 
   0   1   9      143.75      136.75      7.48 o 
   1   1   9      587.58      581.57     23.48 o 
   2   1   9      274.63      277.94      7.52 o 
   3   1   9       66.66       62.12      2.90 o 
   4   1   9        0.25       -0.31      1.75 o 
   5   1   9        0.21       -0.92      2.62 o 
   6   1   9       34.59       25.62      2.72 o 
  -7   2   9      180.29      185.47      8.76 o 
  -6   2   9       20.30       24.18      3.37 o 
  -5   2   9        3.49        2.56      3.02 o 
  -4   2   9       71.48       73.26      5.36 o 
  -3   2   9      299.07      302.32     10.97 o 
  -2   2   9      104.79      102.97      4.00 o 
  -1   2   9      230.74      223.81     14.41 o 
   0   2   9      549.42      519.22     14.16 o 
   1   2   9        3.45        3.90      1.49 o 
   2   2   9      213.96      217.29      6.95 o 
   3   2   9      398.51      405.62     11.91 o 
   4   2   9      330.52      312.44     22.15 o 
   5   2   9       76.44       68.21      4.42 o 
  -8   3   9       53.25       44.62      4.19 o 
  -7   3   9       24.19       24.90      2.77 o 
  -6   3   9        5.55        6.51      3.49 o 
  -5   3   9      124.57      118.99      8.60 o 
  -4   3   9      144.99      154.09     10.23 o 
  -3   3   9      215.37      209.40     12.78 o 
  -2   3   9      490.57      480.07     16.81 o 
  -1   3   9      547.09      535.12     18.76 o 
   0   3   9      491.24      459.62     12.77 o 
   1   3   9       60.21       77.29      4.52 o 
   2   3   9       33.08       33.70      2.43 o 
   3   3   9       14.30       11.92      4.37 o 
   4   3   9        0.04       -0.38      2.72 o 
   5   3   9       46.78       43.20      4.22 o 
  -8   4   9       34.46       42.97      5.46 o 
  -7   4   9        2.07        2.56      3.72 o 
  -6   4   9       79.88       74.60      6.74 o 
  -5   4   9      178.38      186.29      7.08 o 
  -4   4   9       40.23       42.30      5.11 o 
  -3   4   9       44.33       47.18      5.58 o 
  -2   4   9       10.29       12.55      4.18 o 
  -1   4   9        0.60        2.22      2.18 o 
   0   4   9        1.98        2.53      1.49 o 
   1   4   9      276.71      291.21     14.35 o 
   2   4   9      282.18      281.74      8.79 o 
   3   4   9       82.04       80.78      4.52 o 
  -7   5   9       67.76       58.10      6.28 o 
  -6   5   9       64.68       53.92      5.81 o 
  -5   5   9      103.08      104.81      5.07 o 
  -4   5   9       10.86        7.81      2.32 o 
  -3   5   9      297.15      284.24     16.73 o 
  -2   5   9      199.10      204.99     13.25 o 
  -1   5   9       88.26       85.29      8.13 o 
   0   5   9       80.37       81.11      7.72 o 
   1   5   9      154.31      165.37      5.90 o 
   2   5   9        1.52        1.89      2.21 o 
  -6   6   9        4.50        5.80      2.06 o 
  -5   6   9        1.11       -1.02      2.36 o 
  -4   6   9        0.22       -0.68      2.36 o 
  -3   6   9       92.74       83.44      7.67 o 
  -2   6   9       22.37       21.85      5.58 o 
  -1   6   9      123.97      125.97     11.16 o 
   0   6   9       46.28       49.94      3.36 o 
   0 -10  10       40.65       45.57      3.21 o 
   1 -10  10       36.16       36.53      2.96 o 
   2 -10  10       71.52       76.83      4.30 o 
   3 -10  10        6.56        9.09      2.76 o 
   4 -10  10       43.66       41.60      3.40 o 
   5 -10  10       68.28       68.16      4.43 o 
  -2  -9  10       47.65       53.49      4.29 o 
  -1  -9  10       73.73       77.86      5.33 o 
   0  -9  10       67.09       72.21      3.36 o 
   1  -9  10      562.46      555.10     13.97 o 
   2  -9  10      486.62      463.95     12.00 o 
   3  -9  10      102.37      102.20      4.86 o 
   4  -9  10      137.49      131.59      5.57 o 
   5  -9  10       46.78       54.12      3.10 o 
   6  -9  10      121.75      105.37      5.02 o 
  -3  -8  10      240.93      239.87     15.28 o 
  -2  -8  10       91.92       90.93      4.69 o 
  -1  -8  10       39.11       36.20      2.60 o 
   0  -8  10       11.35       11.71      1.94 o 
   1  -8  10      101.49      104.14      4.10 o 
   2  -8  10        3.39        9.50      2.51 o 
   3  -8  10      229.93      214.30      7.11 o 
   4  -8  10      500.08      481.05     14.41 o 
   5  -8  10      383.10      356.09      9.46 o 
   6  -8  10       56.71       57.67      3.60 o 
   7  -8  10      179.79      162.79      9.06 o 
  -4  -7  10       89.10       83.11      5.06 o 
  -3  -7  10        3.09        2.21      2.36 o 
  -2  -7  10      334.32      325.91     14.26 o 
  -1  -7  10      669.29      657.86     16.02 o 
   0  -7  10      698.25      674.44     16.44 o 
   1  -7  10      142.55      138.65      4.55 o 
   2  -7  10      199.86      195.98      5.79 o 
   3  -7  10      561.97      560.57     13.95 o 
   4  -7  10      267.66      249.24      8.14 o 
   5  -7  10        6.15        6.28      1.95 o 
   6  -7  10       41.20       43.24      5.04 o 
   7  -7  10        6.36        6.44      2.53 o 
  -5  -6  10      426.76      432.28     12.55 o 
  -4  -6  10      453.61      449.12     23.47 o 
  -3  -6  10       45.55       45.74      3.07 o 
  -2  -6  10        3.00        1.68      2.01 o 
  -1  -6  10       28.20       26.56      2.52 o 
   0  -6  10       71.73       66.23      2.79 o 
   1  -6  10       19.76       18.92      1.87 o 
   2  -6  10      210.46      203.65      5.85 o 
   3  -6  10       69.84       65.87      2.93 o 
   4  -6  10      144.56      144.43      4.69 o 
   5  -6  10      637.57      602.98     15.33 o 
   6  -6  10      467.02      467.34     13.69 o 
   7  -6  10      203.28      196.17      7.21 o 
   8  -6  10       53.73       51.39      4.80 o 
  -6  -5  10       28.08       27.51      2.51 o 
  -5  -5  10        0.88        1.21      2.12 o 
  -4  -5  10      180.20      168.09      6.15 o 
  -3  -5  10      954.59      930.10     26.37 o 
  -2  -5  10      569.21      574.44     16.84 o 
  -1  -5  10       21.20       18.04      2.19 o 
   0  -5  10       26.59       29.17      1.78 o 
   1  -5  10     1037.83     1003.14     23.74 o 
   2  -5  10      964.42      951.32     22.62 o 
   3  -5  10      271.90      277.11      7.52 o 
   4  -5  10       27.13       25.97      2.16 o 
   5  -5  10      265.28      246.11      8.02 o 
   6  -5  10       48.94       48.35      3.34 o 
   7  -5  10       47.79       42.59      3.46 o 
   8  -5  10      128.06      125.67      5.60 o 
  -7  -4  10      100.49      101.60      5.65 o 
  -6  -4  10      363.67      369.02     15.87 o 
  -5  -4  10       87.16       88.22      4.00 o 
  -4  -4  10      141.25      136.64      5.22 o 
  -3  -4  10      146.20      149.36      6.66 o 
  -2  -4  10       53.76       51.26      4.69 o 
  -1  -4  10       14.25       17.59      2.34 o 
   0  -4  10       18.28       18.84      1.78 o 
   1  -4  10       13.29       16.08      1.65 o 
   2  -4  10      191.09      178.16      5.15 o 
   3  -4  10      483.73      468.41     11.70 o 
   4  -4  10     1030.24     1046.10     24.85 o 
   5  -4  10      319.77      337.49     10.29 o 
   6  -4  10      167.12      165.62      5.47 o 
   7  -4  10      440.42      440.50     11.62 o 
   8  -4  10      104.15      107.70      4.65 o 
  -7  -3  10       24.49       27.61      3.29 o 
  -6  -3  10       19.69       19.86      1.74 o 
  -5  -3  10      183.73      179.26      6.11 o 
  -4  -3  10      161.51      154.14      6.58 o 
  -3  -3  10      144.98      145.27      5.22 o 
  -2  -3  10       68.01       72.30      3.31 o 
  -1  -3  10      563.15      580.65     16.79 o 
   0  -3  10     1273.30     1298.75     36.20 o 
   1  -3  10      551.68      546.47     13.38 o 
   2  -3  10      218.90      230.32      6.29 o 
   3  -3  10      386.25      377.04      9.66 o 
   4  -3  10      330.68      323.75      8.92 o 
   5  -3  10       39.54       41.11      3.13 o 
   6  -3  10      155.70      165.91      6.50 o 
   7  -3  10        1.49        1.50      2.20 o 
  -7  -2  10       74.98       74.61      4.28 o 
  -6  -2  10       36.71       45.28      3.39 o 
  -5  -2  10      662.63      659.01     24.45 o 
  -4  -2  10      527.84      553.60     15.98 o 
  -3  -2  10       82.11       83.93      3.63 o 
  -2  -2  10       45.58       38.36      2.44 o 
  -1  -2  10       10.66       10.68      1.72 o 
   0  -2  10        1.11        2.30      1.75 o 
   1  -2  10      226.51      236.22      8.25 o 
   2  -2  10      408.35      445.61      9.03 o 
   3  -2  10      177.08      205.47      5.36 o 
   4  -2  10      261.36      271.04      6.76 o 
   5  -2  10      177.36      174.14      6.71 o 
   6  -2  10      853.15      862.90     21.19 o 
   7  -2  10       49.96       54.18      3.43 o 
  -8  -1  10       83.87      100.11     10.81 o 
  -7  -1  10       75.34       78.99      4.45 o 
  -6  -1  10       88.74       76.57      4.19 o 
  -5  -1  10       68.37       72.30      4.85 o 
  -4  -1  10       30.64       28.95      1.91 o 
  -3  -1  10     1208.05     1203.27     33.45 o 
  -2  -1  10      682.68      688.59     19.63 o 
  -1  -1  10      169.17      190.48      9.07 o 
   0  -1  10      106.67      122.85      4.13 o 
   1  -1  10      979.56      994.85     21.27 o 
   2  -1  10      806.71      806.36     17.54 o 
   3  -1  10      153.38      141.10      4.20 o 
   4  -1  10        1.94       -0.21      1.35 o 
   5  -1  10        4.52        1.31      2.02 o 
   6  -1  10       42.14       42.31      2.61 o 
   7  -1  10      136.48      129.11      4.42 o 
  -8   0  10       23.06       20.43      3.90 o 
  -7   0  10      160.51      175.10      7.02 o 
  -6   0  10       81.95       82.57      4.29 o 
  -5   0  10       59.24       50.46      4.19 o 
  -4   0  10      127.17      132.04      6.65 o 
  -3   0  10      259.43      262.02      8.21 o 
  -2   0  10       14.30       10.48      1.85 o 
  -1   0  10        3.10        3.94      1.47 o 
   0   0  10       56.77       71.05      3.09 o 
   1   0  10        3.52        0.71      1.44 o 
   2   0  10      139.94      147.97      4.23 o 
   3   0  10      481.91      465.12     10.72 o 
   4   0  10      379.11      361.43      8.78 o 
   5   0  10      178.59      161.15      6.76 o 
   6   0  10       77.74       70.58      4.63 o 
  -7   1  10        3.52        2.87      2.45 o 
  -6   1  10      152.45      164.76      6.48 o 
  -5   1  10       26.49       26.34      3.53 o 
  -4   1  10      521.45      495.24     18.41 o 
  -3   1  10      307.28      313.81     12.78 o 
  -2   1  10      170.70      168.56      8.78 o 
  -1   1  10      548.03      553.09     31.89 o 
   0   1  10      873.01      849.04     58.38 o 
   1   1  10      253.17      252.78     13.24 o 
   2   1  10       66.92       60.06      4.05 o 
   3   1  10       60.77       54.01      2.82 o 
   4   1  10        8.38        8.85      2.17 o 
   5   1  10        8.32        9.38      4.73 o 
  -7   2  10       29.06       34.63      5.58 o 
  -6   2  10        6.67        5.81      4.65 o 
  -5   2  10      519.25      554.99     29.05 o 
  -4   2  10      280.42      287.96     16.27 o 
  -3   2  10        0.87        0.70      1.64 o 
  -2   2  10       13.29       13.51      2.18 o 
  -1   2  10       25.57       24.13      2.79 o 
   0   2  10        2.46        2.56      2.79 o 
   1   2  10      211.20      224.33      6.98 o 
   2   2  10      276.92      284.72     10.29 o 
   3   2  10      216.43      216.14      7.14 o 
   4   2  10       70.19       63.91      6.86 o 
  -7   3  10        0.22        0.43      3.25 o 
  -6   3  10      127.28      118.30      8.83 o 
  -5   3  10       33.61       40.44      5.35 o 
  -4   3  10       89.42       85.53      7.20 o 
  -3   3  10      290.20      289.58     16.73 o 
  -2   3  10      439.14      428.83     15.38 o 
  -1   3  10      308.28      326.28     12.33 o 
   0   3  10       48.87       51.04      3.87 o 
   1   3  10      137.22      135.70      5.16 o 
   2   3  10       62.77       58.54      5.09 o 
   3   3  10        9.28        8.67      2.24 o 
  -7   4  10       59.61       48.57      6.04 o 
  -6   4  10      112.99      100.17      8.60 o 
  -5   4  10       11.58        6.97      4.18 o 
  -4   4  10       17.20       11.39      4.42 o 
  -3   4  10       97.31       85.99      7.67 o 
  -2   4  10       70.62       75.77      7.44 o 
  -1   4  10       43.72       42.50      3.61 o 
   0   4  10      236.30      248.92     13.13 o 
   1   4  10       57.05       68.76      3.88 o 
   2   4  10       63.59       61.67      3.36 o 
  -6   5  10       14.98       14.64      5.11 o 
  -5   5  10       83.64       84.94      5.46 o 
  -4   5  10      109.15      108.07      8.83 o 
  -3   5  10       99.38      110.63      9.76 o 
  -2   5  10       51.99       48.57      6.97 o 
  -1   5  10      200.92      187.09     13.71 o 
   0   5  10       71.09       79.99      5.30 o 
   2 -10  11       46.56       47.33      3.71 o 
   3 -10  11       55.65       47.92      4.45 o 
  -1  -9  11       50.12       50.40      2.94 o 
   0  -9  11      516.16      509.38     13.10 o 
   1  -9  11      209.60      210.93      6.46 o 
   2  -9  11       88.66       93.02      4.05 o 
   3  -9  11      289.19      266.64      8.99 o 
   4  -9  11      200.94      181.28      6.89 o 
   5  -9  11       26.16       28.78      3.24 o 
  -3  -8  11       48.76       58.54      4.03 o 
  -2  -8  11       50.88       53.37      3.79 o 
  -1  -8  11      105.42      103.94      4.73 o 
   0  -8  11      232.94      233.53      6.78 o 
   1  -8  11        3.65        4.22      2.11 o 
   2  -8  11      452.31      429.77     11.15 o 
   3  -8  11       76.38       87.34      3.76 o 
   4  -8  11       17.61       12.95      2.54 o 
   5  -8  11      110.74       94.36      4.65 o 
   6  -8  11      334.16      320.41     10.17 o 
  -4  -7  11       10.52        5.25      3.20 o 
  -3  -7  11      138.74      134.69      6.87 o 
  -2  -7  11      155.31      158.72      6.25 o 
  -1  -7  11       77.65       74.99      3.96 o 
   0  -7  11      104.32      104.24      3.87 o 
   1  -7  11      290.39      290.61      7.86 o 
   2  -7  11      951.84      913.84     21.94 o 
   3  -7  11       91.27       86.87      3.64 o 
   4  -7  11       46.35       37.67      3.01 o 
   5  -7  11      156.44      155.29      7.53 o 
   6  -7  11      193.99      188.01      6.98 o 
   7  -7  11        5.03        5.40      2.71 o 
  -5  -6  11       92.98       96.10      4.21 o 
  -4  -6  11        8.65       10.54      2.51 o 
  -3  -6  11       50.56       51.92      3.91 o 
  -2  -6  11      371.24      348.35     10.97 o 
  -1  -6  11       89.92       84.87      4.16 o 
   0  -6  11        0.38       -0.14      1.42 o 
   1  -6  11        0.71        3.03      1.64 o 
   2  -6  11       21.00       19.72      2.05 o 
   3  -6  11      219.92      228.22      6.57 o 
   4  -6  11      418.89      420.40     10.82 o 
   5  -6  11      349.44      335.56     12.89 o 
   6  -6  11       79.11       75.67      4.11 o 
   7  -6  11      170.48      161.92      6.44 o 
  -5  -5  11      128.46      118.05      6.46 o 
  -4  -5  11       61.99       58.36      3.38 o 
  -3  -5  11       32.26       27.56      2.65 o 
  -2  -5  11       19.86       20.95      2.39 o 
  -1  -5  11      567.72      558.99     17.14 o 
   0  -5  11     1021.77     1009.93     23.89 o 
   1  -5  11      584.43      577.51     14.22 o 
   2  -5  11      236.80      229.90      6.47 o 
   3  -5  11      711.99      659.56     16.12 o 
   4  -5  11      356.59      363.51      9.58 o 
   5  -5  11       69.17       65.23      4.58 o 
   6  -5  11       49.09       46.93      3.59 o 
   7  -5  11        0.20       -1.58      2.69 o 
  -6  -4  11       38.42       40.30      2.60 o 
  -5  -4  11      124.80      121.77      6.30 o 
  -4  -4  11      123.01      135.18      6.01 o 
  -3  -4  11      243.41      239.06      9.51 o 
  -2  -4  11       74.55       72.18      3.59 o 
  -1  -4  11       70.01       70.41      3.55 o 
   0  -4  11       93.99      102.98      4.50 o 
   1  -4  11       35.88       42.57      2.63 o 
   2  -4  11      336.52      354.35      9.19 o 
   3  -4  11       98.79      102.89      3.81 o 
   4  -4  11      229.65      226.93      6.56 o 
   5  -4  11      304.29      298.65     11.78 o 
   6  -4  11      414.95      411.65     15.69 o 
   7  -4  11      160.46      162.56      6.67 o 
  -6  -3  11       14.79       12.93      2.97 o 
  -5  -3  11        5.98        5.37      1.62 o 
  -4  -3  11        1.75       -0.03      1.69 o 
  -3  -3  11      115.81      120.26      4.79 o 
  -2  -3  11      578.45      567.15     16.97 o 
  -1  -3  11      782.35      807.18     23.06 o 
   0  -3  11       57.54       64.96      3.38 o 
   1  -3  11      852.35      864.91     20.65 o 
   2  -3  11      889.19      886.79     18.63 o 
   3  -3  11      253.68      259.50      7.20 o 
   4  -3  11       38.53       38.74      2.50 o 
   5  -3  11        5.74        2.85      2.99 o 
   6  -3  11        3.22        2.41      2.69 o 
  -7  -2  11      119.10      120.31      6.10 o 
  -6  -2  11      425.85      444.08     14.47 o 
  -5  -2  11      127.63      125.35      6.88 o 
  -4  -2  11        5.80        5.07      1.58 o 
  -3  -2  11      117.28      123.46      4.82 o 
  -2  -2  11      110.11      112.46      4.50 o 
  -1  -2  11      313.06      309.15      9.73 o 
   0  -2  11      161.42      175.53      6.32 o 
   1  -2  11        1.80        5.49      1.45 o 
   2  -2  11        7.89        8.29      1.68 o 
   3  -2  11      185.58      175.10      4.66 o 
   4  -2  11      636.08      641.16     12.90 o 
   5  -2  11      361.85      369.44      9.96 o 
   6  -2  11       97.14       90.84      4.07 o 
  -7  -1  11       69.21       71.22      4.58 o 
  -6  -1  11       20.97       22.08      3.08 o 
  -5  -1  11      217.30      190.92      9.11 o 
  -4  -1  11      282.31      278.72      8.68 o 
  -3  -1  11       18.04       18.94      1.93 o 
  -2  -1  11      171.02      183.22      6.32 o 
  -1  -1  11      279.70      300.95      9.53 o 
   0  -1  11     1379.71     1392.01     38.83 o 
   1  -1  11      485.98      487.35     12.11 o 
   2  -1  11       13.09        9.20      1.57 o 
   3  -1  11      212.78      214.63      5.77 o 
   4  -1  11      163.27      163.30      5.49 o 
   5  -1  11        0.56        1.40      2.81 o 
   6  -1  11       63.89       76.54      4.74 o 
  -7   0  11       80.46       88.31      4.87 o 
  -6   0  11       83.21       79.45      5.43 o 
  -5   0  11      171.47      170.52      8.38 o 
  -4   0  11      151.05      157.27      7.90 o 
  -3   0  11      102.47      106.22      5.92 o 
  -2   0  11       96.52       84.99      4.18 o 
  -1   0  11       23.29       19.32      2.27 o 
   0   0  11        3.81        6.60      1.88 o 
   1   0  11       40.40       38.92      3.29 o 
   2   0  11      459.79      446.22     10.69 o 
   3   0  11      106.65      107.12      3.69 o 
   4   0  11      189.23      185.87      6.05 o 
   5   0  11      184.63      171.06      7.03 o 
  -7   1  11       15.22       18.59      5.11 o 
  -6   1  11      116.50      132.01     10.46 o 
  -5   1  11       67.08       75.30      7.20 o 
  -4   1  11        6.44        1.98      2.79 o 
  -3   1  11      231.46      229.92     10.97 o 
  -2   1  11      509.09      551.34     44.55 o 
  -1   1  11      321.81      331.58     24.45 o 
   0   1  11      177.52      177.43     20.07 o 
   1   1  11      114.35      123.01      5.66 o 
   2   1  11      271.47      265.06      8.26 o 
   3   1  11       37.93       37.76      3.59 o 
   4   1  11        0.29       -1.08      2.11 o 
  -7   2  11      157.07      166.41     12.09 o 
  -6   2  11      241.17      254.26     15.80 o 
  -5   2  11       85.22       78.32      7.90 o 
  -3   2  11       85.74       87.71      4.60 o 
  -2   2  11       80.36       81.19      4.46 o 
  -1   2  11        5.06        7.49      3.37 o 
   0   2  11       80.81       92.97      5.36 o 
   1   2  11      192.39      196.17      6.38 o 
   2   2  11       47.57       50.94      3.07 o 
   3   2  11       86.14       87.04      4.25 o 
  -6   3  11        9.02       10.92      4.65 o 
  -5   3  11       30.56       30.21      5.11 o 
  -4   3  11      132.23      124.57      9.76 o 
  -3   3  11      310.17      357.91     20.45 o 
  -2   3  11       25.51       27.20      3.09 o 
  -1   3  11      154.87      132.42      6.47 o 
   0   3  11      251.23      251.27     10.44 o 
   1   3  11       76.93       76.30      3.49 o 
   2   3  11        5.30        7.89      2.26 o 
  -5   4  11      151.81      137.35     10.23 o 
  -4   4  11      107.18      101.80      9.30 o 
  -3   4  11       16.27       23.24      5.58 o 
  -2   4  11       53.80       59.03      7.20 o 
  -1   4  11       30.72       42.68      3.87 o 
   0   4  11        0.71       -0.62      3.02 o 
   1  -9  12       72.51       69.64      3.53 o 
   2  -9  12      280.97      273.72      8.00 o 
   3  -9  12      227.90      227.07     13.70 o 
  -1  -8  12       59.20       61.29      4.07 o 
   0  -8  12       23.28       24.22      2.26 o 
   1  -8  12        8.42        7.86      2.17 o 
   2  -8  12       54.43       55.83      3.03 o 
   3  -8  12        4.27        2.70      2.10 o 
   4  -8  12      163.32      151.89      6.26 o 
   5  -8  12      156.14      152.56      7.70 o 
  -3  -7  12        2.01        1.37      2.48 o 
  -2  -7  12        1.54       -1.26      2.37 o 
  -1  -7  12       97.65       89.71      4.57 o 
   0  -7  12      533.62      505.43     12.73 o 
   1  -7  12      351.35      325.68      8.77 o 
   2  -7  12      150.77      141.20      4.91 o 
   3  -7  12      284.97      272.67      7.72 o 
   4  -7  12      383.89      389.90     12.14 o 
   5  -7  12      273.92      270.77     11.11 o 
  -4  -6  12      334.27      335.95     10.85 o 
  -3  -6  12      189.35      178.96     11.29 o 
  -2  -6  12       42.45       44.91      3.27 o 
  -1  -6  12       76.48       75.60      4.07 o 
   0  -6  12      239.87      237.84     10.21 o 
   1  -6  12       33.28       33.32      2.29 o 
   2  -6  12      136.06      133.79      4.59 o 
   3  -6  12      120.43      125.38      4.73 o 
   4  -6  12       38.98       36.04      2.65 o 
   5  -6  12       57.98       50.29      4.29 o 
   6  -6  12      538.25      527.18     21.85 o 
  -4  -5  12       93.31       92.87      4.51 o 
  -3  -5  12      107.73      104.60      4.84 o 
  -2  -5  12      335.28      321.08     10.31 o 
  -1  -5  12      397.05      389.47     18.17 o 
   0  -5  12      217.58      222.83      7.75 o 
   1  -5  12      441.57      437.23     11.08 o 
   2  -5  12      803.73      820.61     19.84 o 
   3  -5  12      293.81      290.02      8.02 o 
   4  -5  12       34.43       33.89      2.59 o 
   5  -5  12       43.91       41.53      8.25 o 
   6  -5  12       13.31        8.04      3.48 o 
  -5  -4  12      194.23      187.58      6.74 o 
  -4  -4  12       35.53       41.51      3.02 o 
  -3  -4  12      181.17      181.76      6.53 o 
  -2  -4  12      259.80      276.16      9.02 o 
  -1  -4  12      184.36      182.78      6.63 o 
   0  -4  12        1.14        1.22      2.05 o 
   1  -4  12        5.68        5.48      1.62 o 
   2  -4  12        3.38        3.40      2.39 o 
   3  -4  12      131.49      132.60      4.63 o 
   4  -4  12      362.03      354.08      9.51 o 
   5  -4  12      246.14      253.78     10.72 o 
   6  -4  12      232.88      245.95     10.66 o 
  -6  -3  12       30.72       38.12      6.74 o 
  -5  -3  12        4.17        2.91      1.67 o 
  -4  -3  12      173.03      170.03      6.20 o 
  -3  -3  12      106.02      117.81      4.92 o 
  -2  -3  12       26.96       28.22      2.56 o 
  -1  -3  12      323.50      329.00     10.45 o 
   0  -3  12      534.05      547.46     16.29 o 
   1  -3  12      733.63      773.86     18.63 o 
   2  -3  12      181.38      190.09      5.66 o 
   3  -3  12      109.11       97.23      3.32 o 
   4  -3  12       83.46       72.94      2.90 o 
   5  -3  12       32.36       30.31      2.97 o 
  -6  -2  12        9.40       17.64      3.84 o 
  -5  -2  12       29.42       38.54      4.44 o 
  -4  -2  12      436.37      436.97     13.06 o 
  -3  -2  12      418.73      427.19     12.92 o 
  -2  -2  12       16.70       15.97      2.23 o 
  -1  -2  12       68.32       58.21      3.40 o 
   0  -2  12       31.81       33.51      2.89 o 
   1  -2  12       21.95       22.76      3.17 o 
   2  -2  12      371.17      385.94     11.88 o 
   3  -2  12      333.36      350.38      9.42 o 
   4  -2  12       74.79       76.44      3.93 o 
   5  -2  12       81.57       85.62      4.62 o 
  -6  -1  12       20.96       19.96      4.19 o 
  -5  -1  12        5.10        4.52      3.69 o 
  -4  -1  12       19.18       18.75      2.54 o 
  -3  -1  12       74.88       81.86      3.82 o 
  -2  -1  12      619.51      599.93     17.58 o 
  -1  -1  12      308.97      307.74      9.91 o 
   0  -1  12      105.98      101.34      4.67 o 
   1  -1  12      244.74      238.63      8.29 o 
   2  -1  12      524.85      524.91     13.18 o 
   3  -1  12      131.23      129.02      4.59 o 
   4  -1  12        4.49        3.21      2.14 o 
   5  -1  12        8.30        3.16      4.75 o 
  -6   0  12       91.94       90.45      7.33 o 
  -5   0  12      351.09      354.90     18.24 o 
  -4   0  12       55.39       53.78      4.03 o 
  -3   0  12      116.73      110.92      6.26 o 
  -2   0  12      136.84      131.38      6.43 o 
  -1   0  12       17.22       19.21      2.92 o 
   0   0  12       43.32       41.26      3.08 o 
   1   0  12       65.06       73.24      6.29 o 
   2   0  12       48.81       59.23      2.93 o 
   3   0  12       90.21       96.04      5.22 o 
   4   0  12      158.00      167.31      6.07 o 
  -6   1  12        5.07       11.16      4.88 o 
  -5   1  12        1.79       -4.65      4.65 o 
  -4   1  12      172.03      187.79     13.01 o 
  -3   1  12      145.07      156.26      6.74 o 
  -2   1  12       97.91       95.07      5.07 o 
  -1   1  12      157.02      153.54      6.92 o 
   0   1  12      268.87      264.39     10.66 o 
   1   1  12      244.26      248.45     10.44 o 
   2   1  12       29.04       29.85      2.26 o 
   3   1  12       50.83       46.61      2.72 o 
  -5   2  12       45.68       51.36      6.74 o 
  -4   2  12      145.72      153.86     11.62 o 
  -3   2  12       58.74       62.98      4.88 o 
  -2   2  12        1.79        2.32      2.79 o 
  -1   2  12       46.39       58.48      4.21 o 
   0   2  12        2.09        6.51      2.99 o 
   1   2  12        1.47        2.57      5.81 o 
   2   2  12       32.80       30.22      3.07 o 
  -3   3  12       76.21       77.39      8.13 o 
  -2   3  12      166.68      169.46      7.64 o 
  -1   3  12      145.39      157.98      7.52 o 
   0   3  12        6.99        5.53      6.16 o 
   1  -8  13      130.35      138.76      5.02 o 
   2  -8  13        3.11        2.23      2.23 o 
  -1  -7  13      247.37      240.17      8.85 o 
   0  -7  13       85.22       86.71      4.59 o 
   1  -7  13      122.26      119.12      4.35 o 
   2  -7  13      342.56      349.35      9.44 o 
   3  -7  13      600.20      605.13     15.16 o 
   4  -7  13      111.19      114.77      5.26 o 
  -3  -6  13      103.30      105.05      9.30 o 
  -2  -6  13      289.58      284.88      9.60 o 
  -1  -6  13      310.68      308.10     10.20 o 
   0  -6  13        9.06        7.73      2.53 o 
   1  -6  13       21.35       22.88      1.73 o 
   2  -6  13       31.83       34.30      2.58 o 
   3  -6  13        0.72        0.37      2.10 o 
   4  -6  13      418.98      414.40     10.95 o 
  -3  -5  13       59.02       59.09      3.66 o 
  -2  -5  13       31.39       29.94      2.87 o 
  -1  -5  13      127.74      119.87      5.36 o 
   0  -5  13      303.77      308.41     10.17 o 
   1  -5  13      666.65      670.25     19.80 o 
   2  -5  13       83.58       85.38      3.10 o 
   3  -5  13      151.60      147.63      6.57 o 
   4  -5  13      176.41      165.87      5.57 o 
  -4  -4  13      220.28      226.73      7.88 o 
  -3  -4  13      344.51      359.05     11.42 o 
  -2  -4  13       85.85       88.90      4.30 o 
  -1  -4  13      117.47      117.11      5.19 o 
   0  -4  13        1.07        0.69      2.32 o 
   1  -4  13       56.36       52.88      3.56 o 
   2  -4  13      129.60      129.51      4.56 o 
   3  -4  13      173.37      189.28      5.11 o 
   4  -4  13       57.33       67.17      3.18 o 
  -4  -3  13        5.01        7.59      2.48 o 
  -3  -3  13        2.15        3.21      2.89 o 
  -2  -3  13      191.65      191.77      7.07 o 
  -1  -3  13      284.09      312.82     10.27 o 
   0  -3  13      483.34      485.21     15.35 o 
   1  -3  13       54.36       52.43      3.58 o 
   2  -3  13      215.10      203.21      6.05 o 
   3  -3  13      402.80      418.69     10.98 o 
   4  -3  13       40.50       39.39      4.63 o 
  -5  -2  13      333.26      341.92     14.65 o 
  -4  -2  13       73.72       73.62      3.56 o 
  -3  -2  13       45.35       44.10      3.04 o 
  -2  -2  13      228.55      230.11      7.96 o 
  -1  -2  13      134.30      148.88      6.11 o 
   0  -2  13        2.12        1.36      2.28 o 
   1  -2  13      103.86      110.25      5.08 o 
   2  -2  13       17.55       25.89      2.35 o 
   3  -2  13        1.82        0.88      1.90 o 
   4  -2  13      219.44      232.76      8.03 o 
  -5  -1  13        6.81        4.19      3.74 o 
  -4  -1  13       78.44       74.44      3.56 o 
  -3  -1  13      126.32      117.78      4.97 o 
  -2  -1  13       31.38       28.55      2.72 o 
  -1  -1  13      174.07      157.77      6.14 o 
   0  -1  13      403.25      412.52     13.58 o 
   1  -1  13      288.32      299.63     15.35 o 
   2  -1  13      186.05      194.18      5.80 o 
   3  -1  13       26.04       24.22      2.38 o 
  -4   0  13      136.34      136.66     10.92 o 
  -3   0  13      116.38      130.21     11.97 o 
  -2   0  13       16.48       12.48      2.36 o 
  -1   0  13        1.36        0.68      2.16 o 
   0   0  13        7.26        5.37      4.61 o 
   1   0  13        0.49       -0.18      2.53 o 
   2   0  13       33.00       40.85      2.40 o 
  -4   1  13       20.16       16.50      6.04 o 
  -3   1  13       57.34       59.91      3.98 o 
  -2   1  13       66.37       65.11      5.46 o 
  -1   1  13      225.13      222.70      9.21 o 
   0   1  13       60.41       58.41      4.29 o 
   1   1  13       98.11       95.33      5.79 o 
   0  -6  14       91.12       97.27      5.02 o 
   1  -6  14       57.41       53.75      3.93 o 
   2  -6  14       36.44       41.29      3.04 o 
  -1  -5  14      236.15      244.81      8.68 o 
   0  -5  14       98.59       97.87      5.03 o 
   1  -5  14      166.09      167.28      6.83 o 
   2  -5  14       86.51       86.11      3.71 o 
  -2  -4  14       78.63       84.74      4.56 o 
  -1  -4  14      141.83      148.97      7.83 o 
   0  -4  14        2.16        4.64      2.57 o 
   1  -4  14        0.16       -0.44      2.59 o 
   2  -4  14       11.81       12.16      2.06 o 
  -3  -3  14      169.50      171.09      6.62 o 
  -2  -3  14      125.10      124.02      5.49 o 
  -1  -3  14       14.78       15.54      2.81 o 
   0  -3  14      168.67      175.07      6.86 o 
   1  -3  14      344.13      364.66     11.90 o 
   2  -3  14      221.56      223.64      9.13 o 
  -3  -2  14      352.64      366.86     11.62 o 
  -2  -2  14       36.03       36.47      3.08 o 
  -1  -2  14        1.27        1.31      2.36 o 
   0  -2  14       29.42       26.30      3.16 o 
   1  -2  14       20.20       17.88      3.14 o 
   2  -2  14       18.53       21.32      3.34 o 
  -2  -1  14      114.18      115.49      6.13 o 
  -1  -1  14      217.96      229.04     12.35 o 
   0  -1  14      190.09      205.49     11.66 o 
                                                 
